# Supplementary material for: Information assessment on predicting protein-protein interactions
Source: BMC Bioinformatics. 2004 Oct 18;5:154. doi: 10.1186/1471-2105-5-154 (PMC529436; doi:10.1186/1471-2105-5-154)
Supplement: Additional File 1 — The complete-information subset in ZIP file. [file 1471-2105-5-154-S1.zip]

Archive with 1 entries (1 files):
- PPIr.txt
