# Supplementary material for: Information assessment on predicting protein-protein interactions
Source: BMC Bioinformatics. 2004 Oct 18;5:154. doi: 10.1186/1471-2105-5-154 (PMC529436; doi:10.1186/1471-2105-5-154)
Supplement: Additional File 1 — The complete-information subset in ZIP file. [file 1471-2105-5-154-S1.zip › PPIr.txt]

interact	rosetta	cellcycle	ho	Ito	uetz	Gavin	essen	mips_count	go_count
0	0.018968964	-0.146298	0	0	0	0	1	551705	112
0	0.2997594523	-0.103636	0	0	0	0	1	551705	112
0	-0.050135418	0.629511	0	0	0	0	2	493195	112
0	0.0396211968	-0.151979	0	0	0	0	2	493195	112
0	0.1215036133	0.111039	0	0	0	0	3	493195	112
0	0.0936142617	0.616523	0	0	0	0	2	173	112
0	-0.091582761	-0.207998	0	0	0	0	3	109	112
1	0.139372581	-0.248822	0	0	0	0	3	50	112
0	0.0080626909	-0.464345	0	0	0	0	2	81	112
0	-0.049509641	0.165007	0	0	0	0	2	151	112
1	0.1292519098	-0.570564	1	0	0	1	2	50	112
1	0.1292519098	-0.570564	1	0	0	1	2	50	112
0	-0.140395838	-0.424438	0	0	0	0	2	323	112
0	0.0869218898	-0.221592	0	0	0	0	2	285	112
0	0.1172426669	-0.269032	0	0	0	0	2	409	112
0	0.1418231719	0.387566	0	0	0	0	2	409	112
0	-0.044030949	0.365754	0	0	0	0	2	409	112
0	-0.0052696	0.373425	0	0	0	0	3	87	112
0	0.1564024353	-0.146632	0	0	0	0	1	104	112
0	-0.100179572	0.410214	0	0	0	0	2	45	112
0	0.059134488	-0.003705	0	0	0	0	2	18	112
0	0.0405264299	0.282162	0	0	0	0	2	18	112
0	0.1199935926	0.053569	0	0	0	0	3	18	112
0	0.5087070787	-0.33942	0	0	0	0	3	94	112
1	0.1333756863	-0.123655	0	0	0	1	1	9	112
0	0.0450335258	-0.118486	0	0	0	0	2	33	112
1	-0.10984352	0.077824	0	0	0	0	1	22	112
0	0.1925415718	-0.145344	0	0	0	0	2	323	112
0	-0.244049843	0.550481	0	0	0	0	1	323	112
1	0.8425978256	0.95907	0	0	0	0	3	4536	112
0	0.2147684221	0.152536	0	0	0	0	2	2870	112
0	0.1442776611	-0.145956	0	0	0	0	3	14713	112
0	-0.115153203	0.404973	0	0	0	0	2	14713	112
0	0.0672539603	-0.057824	0	0	0	0	2	14713	112
0	0.0693297612	-0.275482	0	0	0	0	3	14713	112
0	0.0179583628	-0.313221	0	0	0	0	1	13770	112
0	0.0315462162	0.472668	0	0	0	0	2	13770	112
0	0.3276170436	0.333648	0	0	0	0	2	551705	112
0	0.0090543123	0.735314	0	0	0	0	3	14713	112
0	-0.00184308	-0.566218	0	0	0	0	3	14713	112
0	0.0079785527	-0.634861	0	0	0	0	3	14713	112
0	0.0591443891	-0.077067	0	0	0	0	2	14713	112
0	0.0073067652	0.385693	0	0	0	0	1	14713	112
0	0.1487303091	0.661707	0	0	0	0	1	14713	112
0	0.0861248884	0.402986	0	0	0	0	2	14713	112
0	0.0426337917	0.339804	0	0	0	0	2	14713	112
0	-0.059657934	0.108311	0	0	0	0	2	551705	112
0	-0.189281637	0.335303	0	0	0	0	3	551705	112
1	0.2076217754	0.56076	1	0	0	0	3	174	133
0	0.162710035	0.359165	0	0	0	0	1	4794	133
0	-0.076399427	0.24509	0	0	0	0	2	42	133
0	0.0699707027	0.133893	0	0	0	0	2	45	133
0	-0.036085985	0.152463	0	0	0	0	2	61	133
0	-0.026585604	0.475242	0	0	0	0	2	61	133
0	0.0265902219	0.750242	0	0	0	0	2	71	133
0	0.0238116449	0.260655	0	0	0	0	3	18	133
0	0.0482018134	-0.17029	0	0	0	0	1	285	133
0	0.0913297625	0.238886	0	0	0	0	2	285	133
0	0.5467326266	0.572813	0	0	0	0	3	370	133
0	0.3916998563	0.358673	0	0	0	0	1	13770	133
0	-0.156914695	-0.650466	0	0	0	0	2	13770	133
0	-0.165998668	0.375771	0	0	0	0	2	13770	133
0	-0.026218907	-0.213916	0	0	0	0	3	13770	133
0	-0.020403759	-0.510128	0	0	0	0	3	13770	133
0	0.0499018412	0.035276	0	0	0	0	1	14713	133
0	-0.125188934	0.014208	0	0	0	0	3	14713	133
0	0.0489311746	-0.039824	0	0	0	0	3	14713	133
0	0.1318372578	-0.05744	0	0	0	0	2	14713	133
0	0.0775437154	-0.093941	0	0	0	0	3	14713	133
0	0.2933093318	-0.138983	0	0	0	0	2	2870	133
0	-0.071740982	0.295974	0	0	0	0	3	14713	133
0	0.1027387533	-0.567128	0	0	0	0	2	13770	133
0	-0.089281512	-0.100365	0	0	0	0	2	22884	133
0	-0.020427613	-0.114762	0	0	0	0	2	493195	133
0	0.0293309966	-0.49643	0	0	0	0	3	493195	133
0	0.1178634493	-0.171639	0	0	0	0	2	493195	133
0	0.3223978679	-0.016984	0	0	0	0	1	551705	133
0	-0.022629239	0.134679	0	0	0	0	3	493195	133
0	-0.252826796	0.105117	0	0	0	0	2	551705	80
0	-0.063781932	-0.383036	0	0	0	0	3	14713	80
0	0.2251205701	0.27959	0	0	0	0	3	14713	80
0	0.0478451049	0.106516	0	0	0	0	3	14713	80
1	0.2567240175	0.507548	0	0	0	1	2	47	80
1	0.1200068201	0.352374	0	0	0	0	3	14	80
1	0.058084655	0.201286	0	0	0	0	3	14	80
0	0.5634690153	0.68048	0	0	0	0	1	87	80
1	0.0051934698	-0.054328	0	0	0	0	3	6	80
0	0.3443765656	-0.296982	0	0	0	0	2	40	80
0	0.0054649317	0.230704	0	0	0	0	1	4794	80
0	-0.053607446	-0.141749	0	0	0	0	3	4794	80
0	0.0579049214	0.318137	0	0	0	0	1	4794	80
0	0.0312035001	0.490657	0	0	0	0	3	428	80
0	0.1072498603	-0.06019	0	0	0	0	3	285	80
1	0.3607655465	0.853716	0	0	0	1	1	236	80
1	0.5382326783	0.913975	0	0	0	1	1	236	80
1	0.5574090878	0.71713	0	1	0	1	1	236	80
0	0.1879155017	-0.059166	0	0	0	0	3	1448	80
0	-0.067617652	-0.579581	0	0	0	0	2	13770	80
0	0.2177852024	0.14752	0	0	0	0	3	13770	80
0	-0.080312211	0.191781	0	0	0	0	2	13770	80
0	0.0317741329	-0.364516	0	0	0	0	3	14713	80
0	-0.08237088	-0.332349	0	0	0	0	1	14713	80
0	-0.044467466	0.203863	0	0	0	0	1	14713	80
0	-0.114236098	-0.120912	0	0	0	0	2	2870	80
0	-0.187874991	0.540273	0	0	0	0	1	2870	80
0	0.0093336177	0.568347	0	0	0	0	2	551705	159
0	-0.081066666	0.053619	0	0	0	0	2	1118	159
0	-0.043385869	0.117703	0	0	0	0	2	1118	159
0	-0.22333371	-0.099088	0	0	0	0	3	551705	159
0	-0.04033453	-0.345218	0	0	0	0	3	551705	159
0	-0.044377157	-0.009935	0	0	0	0	3	6997	159
0	0.0298873301	-0.000665	0	0	0	0	3	6997	159
0	0.0198875956	-0.131611	0	0	0	0	1	409	159
0	0.7905293586	0.724803	0	0	0	0	3	594	159
0	0.8266310717	0.658752	0	0	0	0	3	594	159
0	0.09894693	-0.323011	0	0	0	0	2	770	159
0	-0.109341599	-0.260736	0	0	0	0	3	81	159
0	0.0926050757	-0.116666	0	0	0	1	3	107	159
0	-0.109614195	-0.269068	0	0	0	0	1	172	159
0	0.023059548	-0.275841	0	0	0	0	2	167	159
0	0.1316853733	-0.397102	0	0	0	0	3	128	159
0	0.1886991649	-0.169076	1	0	0	0	3	167	159
0	-0.181963881	0.101729	1	0	0	0	1	4794	159
0	-0.006040656	0.211443	0	0	0	0	2	43	159
0	0.0046128237	-0.158546	0	0	0	0	2	135	159
0	0.1187295726	-0.293742	0	0	0	0	3	55	159
0	-0.015179654	-0.143026	0	0	0	0	2	45	159
0	0.0290937505	-0.345439	0	0	0	0	3	368	159
0	-0.018416784	0.000454	0	0	0	0	3	368	159
0	0.1747466498	0.080183	0	0	0	0	2	40	159
0	0.1755086272	-0.714696	0	0	0	0	2	94	159
0	-0.098102081	0.237082	0	0	0	0	3	165	159
0	0.1883671428	-0.301522	0	0	0	0	2	2870	159
0	0.0513006462	-0.518343	0	0	0	0	3	2870	159
0	0.1268213049	0.397027	0	0	0	0	2	2870	159
0	-0.021813339	-0.560464	0	0	0	0	2	13770	159
0	-0.053954427	0.334651	0	0	0	1	1	6404	159
0	-0.006527998	0.204451	0	0	0	0	2	13770	159
0	0.1844130963	-0.553712	0	0	0	0	3	1400	159
0	-0.036705781	-0.38182	0	0	0	0	3	1400	159
0	-0.037742677	0.702345	0	0	0	0	3	493195	159
0	0.0196295811	0.037882	0	0	0	0	2	551705	159
0	-0.216724112	-0.068749	0	0	0	0	2	551705	159
0	0.0967052788	-0.1039	0	0	0	0	3	493195	159
0	0.0576926184	-0.043042	0	0	0	0	3	493195	159
0	-0.081321943	0.325611	0	0	0	0	3	493195	159
0	0.0151035905	0.247003	0	0	0	0	3	493195	159
0	0.2078737115	-0.281511	0	0	0	0	1	551705	159
0	0.0074697153	0.38367	0	0	0	0	2	551705	159
0	0.1073716352	-0.040423	0	0	0	0	2	551705	159
0	-0.047907886	0.216206	0	0	0	0	2	551705	159
0	-0.236378403	-0.269307	1	0	0	0	2	493195	159
0	-0.272487466	-0.443497	0	0	0	0	3	493195	159
0	0.1590920446	-0.231334	0	0	0	0	2	551705	159
0	0.1447609482	0.407492	0	0	0	0	2	551705	159
0	0.3007341036	-0.765644	0	0	0	0	1	551705	159
0	0.4312516095	-0.153026	0	0	0	0	2	551705	159
0	-0.061048355	0.218803	0	0	0	0	2	551705	159
0	0.0093641498	0.444535	0	0	0	0	1	551705	159
0	0.107562891	0.662379	0	0	0	0	1	551705	159
0	0.3850664474	0.212301	0	0	0	0	1	493195	159
0	0.0326133975	0.03488	0	0	0	0	3	493195	159
0	-0.141347437	-0.379276	0	0	0	0	3	493195	159
0	0.0082458272	0.140168	0	0	0	0	2	493195	88
0	0.0702909691	-0.200072	0	0	0	0	2	493195	88
0	0.0376498748	0.133268	0	0	0	0	2	493195	88
0	0.0296582109	0.356142	0	0	0	0	3	493195	88
0	0.0070200171	0.254712	0	0	0	0	2	551705	88
0	-0.105143769	-0.321401	0	0	0	0	1	493195	88
0	0.168124598	0.075839	0	0	0	0	3	1118	88
1	0.1361486562	0.131962	0	0	0	1	1	244	88
1	0.2491030829	0.34389	0	0	0	1	2	244	88
1	-0.001644008	-0.273041	0	0	0	1	2	244	88
1	0.1110754602	-0.084264	0	0	0	1	2	244	88
1	0.23570923	-0.033059	0	0	0	1	2	244	88
1	0.2085765729	0.080861	0	0	0	1	1	244	88
1	-0.027145006	0.334331	0	0	0	1	1	244	88
1	0.0765354936	-0.410497	0	0	0	1	1	244	88
0	0.1242514135	0.367045	0	0	0	0	3	109	88
0	0.1518016094	-0.014557	0	0	0	0	3	109	88
0	0.2036067598	-0.25523	0	0	0	0	3	14713	88
0	-0.034872217	-0.055088	0	0	0	0	3	6997	88
0	-0.133620392	0.590741	0	0	0	0	3	6997	88
0	0.0882693875	-0.35446	0	0	0	0	3	43	88
1	-0.025457049	0.139978	0	0	0	1	1	95	88
1	0.2103779415	0.216915	0	0	0	1	2	95	88
0	-0.114693121	0.510816	0	0	0	0	3	87	88
0	0.0336773493	0.027041	0	0	0	0	1	87	88
0	0.0089134515	0.26746	0	0	0	0	2	87	88
1	-0.041276603	0.598063	0	0	0	0	3	92	88
0	-0.137364661	-0.4722	0	0	0	0	1	71	88
0	0.4942493944	-0.145323	0	0	0	0	3	94	88
0	-0.197957487	0.088488	0	0	0	0	1	13770	88
0	-0.097385922	0.67331	0	0	0	0	3	13770	88
0	-0.007975048	-0.249979	0	0	0	0	2	551705	88
0	0.0055128098	-0.315185	0	0	0	0	2	551705	88
0	-0.032011884	0.162313	0	0	0	0	2	8898	158
0	-0.28368093	0.526796	0	0	0	0	3	551705	158
0	-0.157957232	0.230662	0	0	0	0	3	551705	158
0	-0.22396243	0.677851	0	0	0	0	2	551705	158
0	0.0531231028	0.16755	0	0	0	0	3	14713	158
0	-0.069374293	-0.103513	0	0	0	0	2	649	158
0	-0.044191342	0.403747	0	0	0	0	3	1118	158
0	0.0686913297	-0.264828	0	0	0	0	3	623	158
0	0.1041399573	-0.013998	0	0	0	0	3	1118	158
1	0.0216470652	0.043521	0	0	0	0	1	123	158
1	0.0216470652	0.043521	0	0	0	0	1	123	158
1	0.2041124529	0.359605	0	0	0	1	1	83	158
1	0.1714555019	-0.040529	0	0	0	1	1	83	158
1	0.2041124529	0.359605	0	0	0	1	1	83	158
1	0.2090552087	-0.095265	0	0	0	1	1	83	158
1	0.1714555019	-0.040529	0	0	0	1	1	83	158
1	0.1266377635	-0.107622	0	0	0	0	1	83	158
1	0.0133015688	0.102622	0	0	0	0	1	83	158
1	0.2090552087	-0.095265	0	0	0	1	1	83	158
1	0.0133015688	0.102622	0	0	0	0	1	83	158
1	0.1266377635	-0.107622	0	0	0	0	1	83	158
0	0.0597480906	-0.206575	1	1	1	0	3	167	158
1	-0.068108965	-0.139539	1	0	0	0	3	167	158
1	-0.017842649	-0.173367	1	0	0	0	3	172	158
1	0.1251029444	0.540186	0	0	0	0	1	99	158
1	0.1251029444	0.540186	0	0	0	0	1	99	158
1	0.0794187178	0.775878	0	0	0	1	1	236	158
1	0.24997773	0.540875	0	0	0	1	1	236	158
1	0.4327039118	0.853647	0	0	0	1	1	236	158
1	0.2833160526	0.754613	0	0	0	1	1	236	158
1	0.1804305343	0.693054	0	0	0	1	1	236	158
0	-0.193196208	0.564031	0	0	0	0	2	91	158
0	0.1232601374	-0.371094	0	0	0	0	2	409	158
1	0.1989608616	0.854348	0	0	0	1	1	236	158
1	0.3705885921	0.499486	0	0	0	0	3	74	158
0	0.0583501523	0.287615	0	0	0	0	2	45	158
0	0.0306742504	0.270599	0	0	0	0	1	45	158
1	0.0780241274	-0.017006	0	0	0	0	2	376	158
0	-0.131338811	-0.39732	0	0	0	0	3	86	158
0	0.0395737757	-0.311208	0	0	0	0	2	107	158
1	0.0451559255	-0.198928	0	0	0	0	3	2	158
0	0.2298738139	0.075762	0	0	0	0	2	87	158
0	-0.214244875	0.098061	0	0	0	0	2	234	158
1	-0.01903943	0.106727	1	0	0	1	3	74	158
0	0.1385566885	0.294348	0	0	0	1	2	2870	158
0	0.0970708209	0.267751	0	0	0	0	3	2870	158
0	0.0167542596	-0.256163	0	0	0	0	2	2870	158
0	0.3061030711	0.497704	0	0	0	0	2	2870	158
0	0.2268701304	0.527483	0	0	0	0	2	2870	158
0	-0.03625222	-0.013588	0	0	0	0	3	13770	158
0	0.1012545298	0.260478	0	0	0	0	1	6404	158
0	0.1000433035	-0.458882	0	0	0	0	2	493195	158
0	0.2209379015	0.556045	0	0	0	0	2	551705	158
0	-0.023404156	0.529975	0	0	0	0	2	551705	158
0	-0.056188966	0.013238	0	0	0	0	3	2870	36
0	0.121596569	0.533856	0	0	0	0	2	13770	36
0	0.1507903776	0.520022	0	0	0	0	3	13770	36
0	0.0116414585	-0.110745	0	0	0	0	2	4794	36
0	0.0552430288	0.616995	0	0	0	0	3	4794	36
0	0.0996097508	0.680814	0	0	0	0	2	4794	36
0	0.0985647807	-0.028109	0	0	0	0	3	87	36
0	0.0390368782	0.754453	0	0	0	0	1	173	36
0	-0.093015614	0.315825	0	0	0	0	1	14713	36
0	0.0926922187	0.173847	0	0	0	0	2	409	110
0	-0.141681707	0.504792	0	0	0	0	1	6404	110
0	0.0226811135	0.017912	0	0	0	0	2	6404	110
0	-0.124750198	-0.634364	0	0	0	0	2	6404	110
0	-0.218884739	-0.056715	0	0	0	0	1	6404	110
0	0.1071291115	-0.099196	0	0	0	0	1	13770	110
0	0.1493340107	0.618874	0	0	0	0	2	6404	110
0	-0.12374687	0.124191	0	0	0	0	1	6404	110
0	-0.081476933	-0.429046	0	0	0	0	3	551705	110
0	-0.243089461	0.100345	0	0	0	0	2	14713	110
0	0.2006290448	-0.133382	0	0	0	0	3	14713	110
0	-0.218696928	-0.200264	0	0	0	0	3	2870	110
0	-0.131658395	-0.184031	0	0	0	0	3	551705	110
0	0.1763223566	-0.040448	0	0	0	0	2	74	110
0	-0.003654365	-0.087903	0	0	0	0	2	41	110
0	0.0411190406	-0.183564	0	0	0	0	3	86	110
0	0.1388515922	-0.31349	0	0	0	0	2	90	110
0	-0.055816802	0.581097	0	0	0	0	2	74	110
0	-0.135196607	0.142044	0	0	0	0	2	107	110
0	0.0147068936	0.344351	0	0	0	0	1	9904	110
0	0.179336652	0.233148	0	0	0	0	1	551705	110
0	-0.044894283	-0.120072	0	0	0	0	2	493195	110
0	-0.038294057	-0.21268	0	0	0	0	2	493195	110
0	0.0067456411	0.428926	0	0	0	0	2	493195	110
0	-0.060919162	-0.062064	0	0	0	0	2	493195	110
0	0.0106562912	-0.075779	0	0	0	0	2	493195	110
0	-0.034699192	0.191255	0	0	0	0	2	493195	110
0	0.0778502635	-0.09674	0	0	0	0	2	493195	110
0	-0.016009515	0.342109	0	0	0	0	2	493195	110
0	-0.291278298	0.175578	0	0	0	0	2	551705	110
0	0.1029551711	-0.466623	0	0	0	0	1	551705	110
0	0.0382889224	0.190999	0	0	0	0	2	551705	110
0	-0.016175727	-0.379248	0	0	0	0	3	551705	110
0	-0.094311252	-0.418425	0	0	0	0	2	493195	110
0	0.0811932283	0.050042	0	0	0	0	2	493195	110
0	-0.096319727	0.376179	0	0	0	0	2	493195	110
0	-0.000233999	0.152868	0	0	0	0	2	493195	110
0	-0.170109709	0.162857	0	0	0	0	2	493195	110
0	0.1518942913	0.370934	0	0	0	0	1	551705	110
0	-0.123224568	-0.115373	0	0	0	0	3	551705	110
0	0.0670310163	0.283502	0	0	0	0	3	551705	110
0	0.0182094736	0.345442	0	0	0	0	1	551705	110
0	0.0456389365	0.604266	0	0	0	0	2	551705	110
0	-0.276753532	-0.348304	0	0	0	0	1	493195	47
0	-0.131189519	0.112539	0	0	0	0	1	493195	47
0	0.2765563372	0.773785	0	0	0	0	2	551705	47
0	-0.058946823	0.348162	0	0	0	0	1	493195	47
0	-0.348449836	0.04342	0	0	0	0	2	409	47
0	-0.017762635	0.034208	0	0	0	0	2	409	47
0	0.1803788435	-0.427443	0	0	0	0	2	2870	47
0	-0.117013367	-0.110249	0	0	0	0	1	2870	47
0	-0.191090762	-0.290267	0	0	0	0	2	106	47
0	-0.248373115	0.412584	0	0	0	0	2	47	47
0	-0.337289822	0.252736	0	0	0	0	3	3057	47
0	0.0117661336	-0.141541	0	0	0	0	2	61	47
0	-0.270180889	-0.044837	0	0	0	0	2	126	47
0	-0.052118696	-0.29722	0	0	0	0	2	107	47
0	-0.054535109	-0.646054	0	0	0	0	2	649	47
0	-0.459804503	0.230275	0	0	0	0	2	1118	47
0	0.1481766716	0.237683	0	0	0	0	2	4794	47
0	-0.037845511	0.048703	0	0	0	0	1	8898	150
1	-0.061042721	-0.555839	1	0	0	0	1	4794	150
0	0.0653577737	0.310684	0	0	0	0	2	13770	150
0	0.1785220816	-0.347343	0	0	0	0	2	13770	150
0	0.2635768195	0.273026	0	0	0	0	2	1118	150
0	-0.126798372	0.075693	0	0	0	0	2	409	150
0	0.0609766285	-0.151376	0	0	0	0	1	409	150
1	-0.004334584	-0.261226	0	0	0	1	1	244	150
1	-0.004334584	-0.261226	0	0	0	1	1	244	150
1	-0.004334584	-0.261226	0	0	0	1	1	244	150
1	-0.160549167	0.423986	0	0	0	1	1	244	150
1	-0.160549167	0.423986	0	0	0	1	1	244	150
1	-0.160549167	0.423986	0	0	0	1	1	244	150
1	0.0585309207	-0.062214	0	1	1	1	1	244	150
1	0.0585309207	-0.062214	0	1	1	1	1	244	150
1	0.0585309207	-0.062214	0	1	1	1	1	244	150
1	0.0585309207	-0.062214	0	1	1	1	1	244	150
1	-0.200171433	0.197576	0	0	0	1	1	244	150
1	0.0585309207	-0.062214	0	1	1	1	1	244	150
1	0.0585309207	-0.062214	0	1	1	1	1	244	150
1	0.0538597451	0.263788	0	0	0	1	1	244	150
1	0.0585309207	-0.062214	0	1	1	1	1	244	150
1	0.0585309207	-0.062214	0	1	1	1	1	244	150
1	0.0585309207	-0.062214	0	1	1	1	1	244	150
1	-0.200171433	0.197576	0	0	0	1	1	244	150
1	0.0585309207	-0.062214	0	1	1	1	1	244	150
1	0.0538597451	0.263788	0	0	0	1	1	244	150
1	0.0585309207	-0.062214	0	1	1	1	1	244	150
1	0.0538597451	0.263788	0	0	0	1	1	244	150
1	0.0585309207	-0.062214	0	1	1	1	1	244	150
1	0.0585309207	-0.062214	0	1	1	1	1	244	150
1	0.1115606278	-0.211701	0	1	0	1	1	244	150
1	0.0585309207	-0.062214	0	1	1	1	1	244	150
1	0.0585309207	-0.062214	0	1	1	1	1	244	150
1	0.1115606278	-0.211701	0	1	0	1	1	244	150
1	0.0585309207	-0.062214	0	1	1	1	1	244	150
1	0.0585309207	-0.062214	0	1	1	1	1	244	150
1	0.0585309207	-0.062214	0	1	1	1	1	244	150
1	0.0585309207	-0.062214	0	1	1	1	1	244	150
1	0.0585309207	-0.062214	0	1	1	1	1	244	150
1	-0.200171433	0.197576	0	0	0	1	1	244	150
1	0.0585309207	-0.062214	0	1	1	1	1	244	150
1	0.0585309207	-0.062214	0	1	1	1	1	244	150
1	0.0585309207	-0.062214	0	1	1	1	1	244	150
1	0.0585309207	-0.062214	0	1	1	1	1	244	150
1	0.0585309207	-0.062214	0	1	1	1	1	244	150
1	0.0585309207	-0.062214	0	1	1	1	1	244	150
1	0.0585309207	-0.062214	0	1	1	1	1	244	150
1	0.0585309207	-0.062214	0	1	1	1	1	244	150
1	0.0585309207	-0.062214	0	1	1	1	1	244	150
1	0.0585309207	-0.062214	0	1	1	1	1	244	150
1	0.0585309207	-0.062214	0	1	1	1	1	244	150
1	0.0585309207	-0.062214	0	1	1	1	1	244	150
1	0.0585309207	-0.062214	0	1	1	1	1	244	150
1	0.0585309207	-0.062214	0	1	1	1	1	244	150
1	0.0585309207	-0.062214	0	1	1	1	1	244	150
1	0.0585309207	-0.062214	0	1	1	1	1	244	150
1	0.0585309207	-0.062214	0	1	1	1	1	244	150
1	0.0585309207	-0.062214	0	1	1	1	1	244	150
1	0.0585309207	-0.062214	0	1	1	1	1	244	150
1	0.0585309207	-0.062214	0	1	1	1	1	244	150
1	0.0585309207	-0.062214	0	1	1	1	1	244	150
1	0.1115606278	-0.211701	0	1	0	1	1	244	150
1	0.0585309207	-0.062214	0	1	1	1	1	244	150
1	0.0585309207	-0.062214	0	1	1	1	1	244	150
1	0.0585309207	-0.062214	0	1	1	1	1	244	150
1	0.0585309207	-0.062214	0	1	1	1	1	244	150
1	0.0585309207	-0.062214	0	1	1	1	1	244	150
1	0.0585309207	-0.062214	0	1	1	1	1	244	150
1	0.0585309207	-0.062214	0	1	1	1	1	244	150
0	-0.065252317	0.54892	0	0	0	0	3	6997	150
0	0.183356471	-0.171724	0	0	0	0	3	6997	150
0	-0.125314453	-0.425295	0	0	0	0	2	14713	150
0	0.2101368005	0.467047	0	0	0	0	2	40	150
1	0.0811877522	-0.093876	0	0	0	1	1	95	150
1	0.0575245211	0.298218	0	0	0	1	1	95	150
1	-0.05356634	-0.2664	0	0	0	1	1	95	150
1	0.0811877522	-0.093876	0	0	0	1	1	95	150
1	0.0612897569	0.224425	0	0	0	1	1	95	150
1	0.0612897569	0.224425	0	0	0	1	1	95	150
1	-0.05356634	-0.2664	0	0	0	1	1	95	150
1	-0.05356634	-0.2664	0	0	0	1	1	95	150
1	0.0612897569	0.224425	0	0	0	1	1	95	150
1	0.0575245211	0.298218	0	0	0	1	1	95	150
1	0.0575245211	0.298218	0	0	0	1	1	95	150
1	0.0811877522	-0.093876	0	0	0	1	1	95	150
1	0.5332247062	0.257476	1	0	0	1	3	30	150
1	0.0758179471	-0.564946	0	0	0	0	1	45	150
1	-0.044679335	0.285386	0	0	0	0	1	172	150
0	0.0597453554	0.326737	1	0	1	0	1	167	150
0	0.0726596623	0.339974	0	0	0	0	1	167	150
1	-0.044679335	0.285386	0	0	0	0	1	172	150
0	-0.015047018	0.293994	0	0	0	0	2	167	150
1	-0.044679335	0.285386	0	0	0	0	1	172	150
0	-0.011394947	0.014314	0	0	0	0	2	13770	150
0	-0.330853629	0.379877	0	0	0	0	1	2870	150
1	-0.114058819	-0.280634	1	0	1	0	1	2870	150
0	0.0157497625	0.004893	0	0	0	0	2	2870	150
0	0.0215150913	0.452576	0	0	0	0	2	551705	150
0	-0.047170969	0.325393	1	0	0	0	1	493195	150
0	0.1660595017	-0.348198	0	0	0	0	2	551705	43
0	-0.011468926	0.225575	0	0	0	0	2	551705	43
0	0.0694450121	-0.582271	0	0	0	0	1	551705	43
0	0.094864942	0.461422	0	0	0	0	3	493195	43
0	0.1392854089	-0.293741	0	0	0	0	1	551705	43
0	-0.024778328	0.166156	0	0	0	0	2	2870	43
0	0.3016994613	-0.032606	0	0	0	0	2	2870	43
0	0.292927058	0.118877	0	0	0	0	2	2870	43
0	0.0403204376	0.212412	0	0	0	0	1	409	43
0	0.1124176065	-0.306345	0	0	0	0	2	1118	43
0	0.020603616	0.505398	0	0	0	0	2	428	43
0	0.1091341346	0.731689	0	0	0	0	2	87	43
0	-0.007813992	0.120667	0	0	0	0	2	27	43
0	0.0858205794	-0.550745	0	0	0	0	3	14713	43
0	0.2028514618	-0.162931	0	0	0	0	3	13770	43
0	-0.118329513	-0.183807	0	0	0	0	2	13770	43
0	0.0128059945	0.031752	0	0	0	0	1	4794	99
0	-0.104727776	0.483603	0	0	0	0	2	4794	99
0	-0.111501067	0.660756	0	0	0	0	3	6404	99
0	0.0847283556	-0.227268	0	0	0	0	3	13770	99
0	-0.049570949	0.227493	0	0	0	0	2	6404	99
0	0.0143320795	0.217718	0	0	0	0	1	2870	99
0	0.0555598908	-0.005843	0	0	0	0	3	2870	99
0	-0.032133114	0.020464	0	0	0	0	1	42	99
0	0.0111107876	0.136376	0	0	0	0	3	90	99
0	-0.026543442	-0.503796	0	0	0	0	3	1118	99
0	0.2318399842	-0.154565	0	0	0	0	3	623	99
0	-0.053457651	-0.597233	0	0	0	0	3	1118	99
0	-0.064224344	0.505993	0	0	0	0	3	32	99
1	0.2194182793	0.159576	1	0	0	1	1	174	99
1	0.2798789123	0.008616	1	0	0	1	1	174	99
1	0.4033472066	0.707731	1	0	0	0	1	174	99
0	0.0263945167	-0.214328	0	0	0	0	3	551705	99
0	-0.014051056	-0.066909	0	0	0	0	3	551705	99
0	0.0155711061	-0.024682	0	0	0	0	2	493195	99
0	0.0344369698	-0.311225	0	0	0	0	2	493195	99
0	0.1083199049	0.264499	0	0	0	0	3	551705	99
1	0.0561073285	0.514828	0	0	0	0	1	174	99
1	0.3325062479	0.438124	0	0	0	0	1	174	99
0	0.1582526612	0.194772	0	0	0	0	3	167	99
0	-0.053303681	0.154901	0	0	0	0	2	4794	99
0	-0.274481883	-0.034674	0	0	0	0	1	4794	99
0	0.1688345467	-0.162934	0	0	0	0	1	4794	99
0	0.0309979173	-0.093309	0	0	0	0	2	4794	99
0	-0.184084829	-0.052485	0	0	0	0	1	4794	99
0	-0.058196294	0.13828	0	0	0	1	1	13770	99
0	-0.029418858	-0.124616	0	0	0	0	1	13770	99
0	-0.178828227	0.127573	0	0	0	0	1	13770	99
0	0.1007552882	0.643267	0	0	0	0	1	13770	99
0	-0.012161364	-0.474611	0	0	0	1	1	13770	99
0	-0.071633931	-0.023881	0	0	0	0	3	551705	99
0	-0.439589329	0.225959	0	0	0	0	2	13770	99
0	0.0221664672	-0.421854	0	0	0	1	2	14713	99
0	-0.126545933	-0.259533	0	0	0	0	1	14713	99
0	0.0271815084	0.209544	0	0	0	0	2	14713	99
0	-0.122343792	0.043471	0	0	0	0	3	14713	99
0	0.3449609843	0.263024	0	0	0	0	1	9904	99
0	0.0753703141	-0.290265	0	0	0	1	1	138	99
0	0.3576091571	0.519034	0	0	0	0	2	686	99
0	0.3522648214	-0.075796	0	0	0	0	2	686	99
1	0.059891686	-0.280116	0	0	0	0	1	236	99
1	0.2936926113	-0.219265	0	0	0	0	1	236	99
1	0.0908015783	0.59304	0	0	0	0	1	236	99
1	0.2029091771	0.099992	0	0	0	0	1	236	99
1	0.3263777969	0.221838	0	0	0	0	1	236	99
1	0.2603101358	-0.084496	0	0	0	0	1	236	99
1	0.1189969487	0.36111	0	0	0	0	1	236	99
0	0.1090765353	-0.418207	0	0	0	0	2	95	99
0	0.3516349288	0.576298	0	0	0	0	1	309	99
0	0.4061247665	-0.019227	0	0	0	0	1	309	99
0	0.0672419376	-0.258277	0	0	0	0	1	71	99
1	-0.051440943	0.503795	0	0	0	0	1	22	99
1	0.347200444	-0.053576	0	0	0	0	1	22	99
1	0.0604227556	0.519019	0	0	0	0	1	22	99
1	0.1691715236	0.729543	0	0	0	0	1	22	99
0	0.2874700183	0.035239	0	0	0	0	3	86	99
0	0.0752037149	-0.368618	0	0	0	0	1	24	99
0	-0.006619116	-0.504414	0	0	0	0	3	45172	99
1	0.1096429093	-0.159695	0	0	0	1	3	371	99
1	0.1096429093	-0.159695	0	0	0	1	3	371	99
0	-0.006359333	-0.11166	0	0	0	0	2	371	99
0	0.011180025	-0.530388	0	0	0	0	3	45172	99
0	0.2838154147	-0.289251	0	0	0	0	3	45172	90
0	-0.047663951	-0.13205	0	0	0	0	2	151	90
0	-0.246003138	0.186653	0	0	0	0	2	4794	90
0	0.025657029	-0.008968	0	0	0	0	3	2870	90
0	-0.118564452	0.084096	0	0	0	0	2	6404	90
0	-0.062558841	-0.136211	0	0	0	0	1	6404	90
0	0.1457046632	-0.240741	0	0	0	0	1	6404	90
0	0.2845735215	0.243325	0	0	0	0	3	157	90
0	0.2895276013	-0.388013	0	0	0	0	3	157	90
0	0.0749156228	0.589526	0	0	0	0	2	46	90
0	-0.014988158	0.1797	0	0	0	0	2	46	90
0	0.0718629973	0.36669	0	0	0	0	1	126	90
1	0.0487995043	0.089423	0	0	0	0	3	117	90
0	0.2196197236	0.14001	0	0	0	0	2	74	90
0	-0.049201985	-0.287454	0	0	0	0	1	70	90
0	0.1921644457	0.276659	0	0	0	0	1	551705	90
0	0.3565314393	-0.17485	0	0	0	0	1	551705	90
0	0.0034716295	0.133526	0	0	0	0	1	551705	90
0	-0.04736114	0.427252	0	0	0	0	1	551705	90
0	0.0887237542	-0.300573	0	0	0	0	2	551705	90
0	-0.008938617	-0.264283	0	0	0	0	2	493195	90
0	-0.046771068	-0.242103	0	0	0	0	1	493195	90
0	0.288801418	-0.078126	0	0	0	0	3	551705	90
0	0.0624461993	-0.067495	0	0	0	0	3	493195	90
0	-0.048626553	-0.351279	0	0	0	0	3	493195	90
0	0.1132083858	0.10621	0	0	0	0	2	551705	152
0	0.1882293683	0.468872	0	0	0	0	2	551705	152
0	-0.131350658	0.276895	0	0	0	0	2	551705	152
0	-0.039083034	-0.195282	0	0	0	0	2	551705	152
0	0.0873203214	0.219937	0	0	0	0	2	493195	152
0	0.0400635323	0.353096	0	0	0	0	2	493195	152
0	-0.163200845	0.170458	0	0	0	0	2	493195	152
0	0.015125206	-0.346535	0	0	0	0	2	493195	152
0	-0.103579336	-0.150835	0	0	0	0	2	493195	152
0	0.0674053081	-0.009329	0	0	0	0	2	493195	152
0	0.0091970657	0.050608	0	0	0	0	2	493195	152
0	-0.15831715	0.074176	0	0	0	0	3	40	152
1	0.2879138806	0.804831	0	0	0	1	1	22	152
1	0.2879138806	0.804831	0	0	0	1	1	22	152
1	0.2825256702	0.854717	0	0	0	0	1	22	152
1	0.3233957878	0.815922	1	0	0	0	1	22	152
1	0.3233957878	0.815922	1	0	0	0	1	22	152
1	0.2825256702	0.854717	0	0	0	0	1	22	152
1	0.1299395272	0.796258	1	0	0	0	1	174	152
1	0.1299395272	0.796258	1	0	0	0	1	174	152
1	0.3160712542	0.170361	0	0	0	1	1	146	152
1	0.2393245815	-0.044666	0	0	0	1	1	146	152
1	0.1977520883	0.095693	0	0	0	1	1	146	152
1	0.0836737922	0.073087	0	0	0	1	1	146	152
1	0.1764122492	0.518443	0	0	0	1	1	146	152
1	0.2560851409	0.604186	0	0	0	1	1	146	152
1	0.1764122492	0.518443	0	0	0	1	1	146	152
1	0.1764122492	0.518443	0	0	0	1	1	146	152
1	0.0984372136	0.652193	0	0	0	1	1	146	152
1	0.3230176685	0.366992	0	0	0	0	1	146	152
1	0.2974684132	0.271977	0	0	0	1	1	146	152
1	0.3230176685	0.366992	0	0	0	0	1	146	152
1	0.0984372136	0.652193	0	0	0	1	1	146	152
1	0.1764122492	0.518443	0	0	0	1	1	146	152
1	0.2974684132	0.271977	0	0	0	1	1	146	152
1	0.2974684132	0.271977	0	0	0	1	1	146	152
1	0.1551896939	0.685653	1	0	0	1	1	146	152
1	0.1551896939	0.685653	1	0	0	1	1	146	152
1	0.2560851409	0.604186	0	0	0	1	1	146	152
1	0.0836737922	0.073087	0	0	0	1	1	146	152
1	0.0130791824	0.228867	0	0	0	1	1	146	152
1	0.3160712542	0.170361	0	0	0	1	1	146	152
1	0.2668732502	0.652558	0	0	0	0	1	146	152
1	0.2668732502	0.652558	0	0	0	0	1	146	152
1	0.093256298	0.486827	0	0	0	0	1	146	152
1	0.093256298	0.486827	0	0	0	0	1	146	152
1	0.2552312478	0.487866	0	0	0	0	1	146	152
1	0.2552312478	0.487866	0	0	0	0	1	146	152
1	0.2668732502	0.652558	0	0	0	0	1	146	152
1	0.2552312478	0.487866	0	0	0	0	1	146	152
1	0.196732089	0.421317	0	0	0	1	1	146	152
1	0.3230176685	0.366992	0	0	0	0	1	146	152
1	0.2560851409	0.604186	0	0	0	1	1	146	152
1	0.0836737922	0.073087	0	0	0	1	1	146	152
1	0.3160712542	0.170361	0	0	0	1	1	146	152
1	0.196732089	0.421317	0	0	0	1	1	146	152
1	0.0130791824	0.228867	0	0	0	1	1	146	152
1	0.2181883255	0.375242	0	0	0	1	1	146	152
1	0.196732089	0.421317	0	0	0	1	1	146	152
1	0.2773194704	0.850099	0	0	0	1	1	146	152
1	0.2393245815	-0.044666	0	0	0	1	1	146	152
1	0.2393245815	-0.044666	0	0	0	1	1	146	152
1	0.0984372136	0.652193	0	0	0	1	1	146	152
1	0.2773194704	0.850099	0	0	0	1	1	146	152
1	0.2181883255	0.375242	0	0	0	1	1	146	152
1	0.3160712542	0.170361	0	0	0	1	1	146	152
1	0.196732089	0.421317	0	0	0	1	1	146	152
1	0.093256298	0.486827	0	0	0	0	1	146	152
1	0.1551896939	0.685653	1	0	0	1	1	146	152
1	0.0130791824	0.228867	0	0	0	1	1	146	152
1	0.2181883255	0.375242	0	0	0	1	1	146	152
1	0.2393245815	-0.044666	0	0	0	1	1	146	152
1	0.2773194704	0.850099	0	0	0	1	1	146	152
1	0.2181883255	0.375242	0	0	0	1	1	146	152
1	0.2032934989	0.321031	0	0	0	1	1	146	152
1	0.186636617	0.008601	0	0	0	1	1	146	152
1	0.2670761692	0.053979	0	0	0	1	1	146	152
1	0.2670761692	0.053979	0	0	0	1	1	146	152
1	0.2032934989	0.321031	0	0	0	1	1	146	152
1	0.2456761539	0.63301	0	0	0	1	1	146	152
1	0.0489441718	0.089527	0	0	0	1	1	146	152
1	0.0836737922	0.073087	0	0	0	1	1	146	152
1	0.0489441718	0.089527	0	0	0	1	1	146	152
1	0.186636617	0.008601	0	0	0	1	1	146	152
1	0.2456761539	0.63301	0	0	0	1	1	146	152
1	0.0489441718	0.089527	0	0	0	1	1	146	152
1	0.1852784188	0.093051	0	0	0	1	1	146	152
1	0.7616741967	-0.100243	0	0	0	1	1	146	152
1	0.2032934989	0.321031	0	0	0	1	1	146	152
1	0.7616741967	-0.100243	0	0	0	1	1	146	152
1	0.7616741967	-0.100243	0	0	0	1	1	146	152
1	0.186636617	0.008601	0	0	0	1	1	146	152
1	0.7616741967	-0.100243	0	0	0	1	1	146	152
1	0.2032934989	0.321031	0	0	0	1	1	146	152
1	0.1852784188	0.093051	0	0	0	1	1	146	152
1	0.1977520883	0.095693	0	0	0	1	1	146	152
1	0.2456761539	0.63301	0	0	0	1	1	146	152
1	0.1852784188	0.093051	0	0	0	1	1	146	152
1	0.1852784188	0.093051	0	0	0	1	1	146	152
1	0.186636617	0.008601	0	0	0	1	1	146	152
1	0.1553242374	0.148988	0	0	0	1	1	146	152
1	0.1553242374	0.148988	0	0	0	1	1	146	152
1	0.1977520883	0.095693	0	0	0	1	1	146	152
1	0.1553242374	0.148988	0	0	0	1	1	146	152
1	0.2670761692	0.053979	0	0	0	1	1	146	152
1	0.2456761539	0.63301	0	0	0	1	1	146	152
1	0.1553242374	0.148988	0	0	0	1	1	146	152
1	0.2670761692	0.053979	0	0	0	1	1	146	152
1	0.1977520883	0.095693	0	0	0	1	1	146	152
1	0.0489441718	0.089527	0	0	0	1	1	146	152
0	0.1926863867	0.257037	0	0	0	0	2	91	152
1	0.1880346323	0.866884	0	0	0	0	1	236	152
1	0.1880346323	0.866884	0	0	0	0	1	236	152
1	0.0606995951	0.889301	0	0	0	1	1	236	152
1	0.1112295363	0.72487	0	0	0	0	1	236	152
1	0.3356517748	0.814348	0	0	0	0	1	236	152
1	0.4402436922	0.789127	0	0	0	1	1	236	152
1	0.1398987218	0.742034	1	0	0	0	1	236	152
1	0.149990346	0.835167	0	0	0	1	1	236	152
1	0.2422623993	0.733987	0	0	0	0	1	236	152
1	0.2325472549	0.723216	1	0	0	1	1	236	152
1	0.2325472549	0.723216	1	0	0	1	1	236	152
1	0.4402436922	0.789127	0	0	0	1	1	236	152
1	0.1398987218	0.742034	1	0	0	0	1	236	152
1	0.2422623993	0.733987	0	0	0	0	1	236	152
1	0.149990346	0.835167	0	0	0	1	1	236	152
1	0.0606995951	0.889301	0	0	0	1	1	236	152
1	0.3356517748	0.814348	0	0	0	0	1	236	152
1	0.1112295363	0.72487	0	0	0	0	1	236	152
1	0.0862798906	0.727905	0	0	0	0	1	236	152
1	0.1450703903	0.777449	0	0	0	1	1	236	152
1	0.0862798906	0.727905	0	0	0	0	1	236	152
1	0.1450703903	0.777449	0	0	0	1	1	236	152
0	0.1009800479	0.149419	0	0	0	0	3	13770	152
1	-0.049812579	0.42237	0	0	0	0	3	299	152
0	0.141036368	-0.423429	0	0	0	0	3	623	56
0	0.0467410642	-0.043974	0	0	0	0	2	909	56
0	-0.291622179	-0.19067	0	0	0	0	1	909	56
0	0.0139203473	-0.351497	0	0	0	0	3	8898	56
0	-0.099046468	0.107608	0	0	0	0	2	4794	56
0	0.1416445512	-0.056415	0	0	0	0	3	551705	56
0	-0.047948133	-0.103774	0	0	0	0	3	551705	56
0	-0.054592146	0.095809	0	0	0	0	2	551705	56
0	-0.003701815	-0.025819	0	0	0	0	2	551705	56
0	-0.124399834	-0.245056	0	0	0	0	3	13770	56
0	0.2102699983	0.344045	0	0	0	0	2	9904	56
0	-0.183453665	-0.153888	0	0	0	0	3	2870	56
0	0.357386697	0.086413	0	0	0	0	2	2870	56
0	-0.192541799	-0.212095	0	0	0	0	2	551705	56
0	-0.114394756	0.133983	0	0	0	0	3	551705	56
0	-0.198453966	0.125886	0	0	0	0	3	551705	56
0	-0.035214786	0.209838	0	0	0	0	3	493195	56
0	-0.128258013	0.35523	0	0	0	0	3	551705	56
0	-0.205346537	-0.392588	0	0	0	0	1	42	82
0	0.1177838401	0.738716	0	0	0	0	2	87	82
0	-0.041231446	-0.076207	0	0	0	0	3	80	82
0	-0.009857244	-0.713332	0	0	0	0	1	2870	82
0	0.3163782408	-0.001971	0	0	0	0	1	2870	82
0	0.3993844398	0.294852	0	0	0	0	2	2870	82
0	0.0984323669	0.404599	0	0	0	0	1	2870	82
0	0.1014992063	-0.201058	0	0	0	0	1	2399	82
0	-0.46773292	0.250401	0	0	0	0	1	2870	82
0	0.0127391461	-0.401983	0	0	0	0	3	14713	82
0	-0.111547223	-0.116667	0	0	0	0	1	4794	82
0	0.760988048	0.895436	0	0	0	0	3	45172	82
0	0.0411316549	0.555489	0	0	0	0	2	551705	82
0	0.0957232873	0.051161	0	0	0	0	1	551705	82
0	0.09173136	0.12754	0	0	0	0	1	551705	82
0	0.3546670433	-0.237507	0	0	0	0	1	551705	82
0	0.363702655	0.503166	0	0	0	0	1	551705	82
0	0.1844559849	-0.376008	0	0	0	0	3	94	28
0	0.3232092818	-0.525225	0	0	0	0	3	94	28
0	-0.028601041	-0.369579	0	0	0	0	3	168	28
0	0.0355585806	-0.394803	0	0	0	0	3	168	28
0	0.3106246431	-0.296546	0	0	0	0	3	14	28
0	-0.18467318	-0.207284	0	0	0	0	1	2870	28
0	0.297022761	-0.346629	0	0	0	0	1	2870	28
0	0.0037577019	-0.294934	0	0	0	0	2	2870	28
0	0.0975610185	-0.000213	0	0	0	0	2	2870	28
0	0.2698927589	-0.43706	0	0	0	0	1	2870	28
0	0.4699754184	0.17293	0	0	0	0	3	95	28
0	0.0459004608	-0.034896	0	0	0	0	2	173	28
0	-0.050522268	-0.284102	0	0	0	0	1	13770	28
0	0.1454801154	-0.430134	0	0	0	0	3	13770	28
0	-0.155469585	-0.042551	0	0	0	0	2	13770	28
0	-0.060458079	-0.109386	0	0	0	0	1	2870	80
1	0.5742492646	0.951289	0	0	0	0	3	4536	80
1	0.5324592518	0.940938	0	0	0	0	3	4536	80
0	-0.237084202	0.602381	0	0	0	0	2	551705	80
0	-0.038492283	-0.041915	0	0	0	0	2	42	80
0	0.3440019	0.644215	0	0	0	0	3	25	80
0	0.2536471071	0.00988	0	0	0	0	3	25	80
1	0.5078614308	0.412232	0	0	0	0	1	43	80
0	0.0072521161	-0.472172	0	0	0	0	2	135	80
0	0.1400236199	-0.624669	0	0	0	0	2	135	80
0	0.0586125474	-0.593337	0	0	0	0	2	135	80
1	0.7276172151	0.931201	0	0	0	1	2	172	80
0	0.3229372663	0.188042	0	0	0	0	3	409	80
0	-0.036675567	0.231731	0	0	0	0	2	493195	80
0	-0.24435588	-0.100104	0	0	0	0	2	493195	80
0	-0.331198665	-0.427837	0	0	0	0	2	551705	80
0	-0.053363488	0.402463	0	0	0	0	2	551705	80
0	0.028656229	0.465494	0	0	0	0	3	138	24
0	0.0552797746	-0.262025	0	0	0	0	2	4794	24
0	0.2820189534	0.278088	0	0	0	0	2	1118	24
0	-0.002152577	0.579834	0	0	0	0	1	14713	24
0	0.0276312615	0.177321	0	0	0	0	2	14713	24
0	0.0060908672	0.132528	0	0	0	0	2	14713	24
0	-0.001625639	0.683816	0	0	0	0	2	14713	24
0	-0.056934886	-0.291085	0	0	0	0	2	4794	43
0	0.3186396965	-0.041203	0	0	0	0	2	4794	43
0	0.0746743537	-0.224011	0	0	0	0	2	4794	43
1	-0.115953672	0.904414	0	0	0	1	2	236	43
1	-0.053474998	0.881413	0	0	0	0	2	236	43
1	-0.115953672	0.904414	0	0	0	1	2	236	43
1	0.1579255733	0.434361	0	0	0	0	2	236	43
1	-0.088047206	0.648697	0	0	0	1	2	236	43
1	-0.088047206	0.648697	0	0	0	1	2	236	43
1	0.2180913048	0.715125	0	0	0	1	1	236	43
1	0.2064259267	0.22293	0	0	0	0	1	236	43
1	0.1066895241	0.820062	0	0	0	0	1	236	43
1	0.2180913048	0.715125	0	0	0	1	1	236	43
1	0.1089059227	0.45003	0	0	0	0	1	99	43
1	0.1711782545	0.087386	0	0	0	0	1	99	43
0	0.0411085904	-0.48811	0	0	0	0	3	13770	9
0	-0.050204523	0.561362	0	0	0	0	2	1118	9
0	-0.002919454	-0.381934	0	0	0	0	1	13770	65
0	-0.244165863	0.211166	0	0	0	0	2	551705	65
0	-0.080139678	0.10272	0	0	0	0	2	1196	65
0	-0.085908659	0.282211	0	0	0	0	2	1196	65
0	-0.074584853	-0.184028	0	0	0	0	2	1196	65
0	-0.00450907	0.240855	0	0	0	0	1	309	65
0	0.0215678609	0.414684	0	0	0	0	1	309	65
0	-0.036320445	0.054588	0	0	0	0	1	309	65
0	-0.052209973	-0.086627	0	0	0	0	1	309	65
0	0.0351392264	-0.491985	0	0	0	0	1	309	65
0	0.1415528769	-0.279338	0	0	0	0	1	309	65
0	0.1851568346	0.367017	0	0	0	0	1	309	65
0	0.081134981	0.431915	0	0	0	0	1	309	65
0	0.4707762703	0.119945	0	0	0	0	1	309	65
0	0.0155024953	0.309714	0	0	0	0	1	309	65
0	0.0193547344	0.4976	0	0	0	0	1	309	65
0	0.0941970357	0.453993	0	0	0	0	1	309	65
0	0.2151510039	0.499376	0	0	0	0	2	87	65
0	-0.158345448	-0.477995	0	0	0	0	1	551705	65
0	-0.008981288	-0.098844	0	0	0	0	1	551705	65
0	0.1027888997	-0.424943	0	0	0	0	3	493195	52
0	0.0848921389	-0.031928	0	0	0	0	2	493195	52
0	-0.05286586	0.321338	0	0	0	0	2	551705	52
0	0.3684103704	0.200875	0	0	0	0	3	45172	52
0	-0.019633255	-0.242032	0	0	0	0	3	45172	52
0	-0.135896091	-0.438424	0	0	0	0	2	14713	52
0	-0.192632905	-0.093471	0	0	0	0	2	14713	52
0	-0.239384681	-0.108083	0	0	0	0	2	14713	52
0	0.2226514176	0.540573	0	0	0	0	2	14713	52
0	0.1089458064	-0.296359	0	0	0	0	2	14713	52
1	0.6152956327	0.783557	0	0	0	0	2	4536	52
0	0.1770807817	-0.073078	0	0	0	0	2	2870	52
1	0.335544947	0.870567	0	0	0	0	1	4536	52
1	0.5373589417	0.940377	0	0	0	0	1	4536	52
1	0.7361545267	0.911481	0	0	0	0	1	4536	52
1	0.484750892	0.890331	0	0	0	0	1	4536	52
1	0.3969026034	0.922123	0	0	0	0	1	4536	52
0	0.1499043822	0.115107	0	0	0	0	1	4794	52
0	0.069056269	0.247776	0	0	0	0	2	6404	52
0	0.0194946385	0.053823	0	0	0	0	3	13770	52
0	0.3520549368	-0.388565	0	0	0	0	3	45172	52
0	-0.675372185	0.05957	0	0	0	0	3	128	52
0	-0.046522077	0.563111	0	0	0	0	2	6995	52
0	-0.273301789	0.422406	0	0	0	0	1	6995	52
0	-0.005248341	0.322082	0	0	0	0	3	690	87
0	-0.018845025	-0.001119	0	0	0	0	2	690	87
0	0.0561515804	-0.044986	0	0	0	0	3	712	87
0	0.3347798308	-0.173955	0	0	0	0	2	712	87
0	-0.004008152	0.067553	0	0	0	0	2	909	87
0	-0.081948375	-0.26047	0	0	0	0	2	909	87
0	0.0733191653	0.236253	0	0	0	0	2	909	87
0	0.0210122019	-0.017741	0	0	0	0	2	909	87
0	0.3972424537	0.032604	0	0	0	0	3	13770	87
0	-0.106350677	-0.495402	0	0	0	0	1	13770	87
0	0.0324872973	-0.504013	0	0	0	0	1	13770	87
0	-0.030422878	0.069595	0	0	0	0	2	141	87
0	0.3242040796	0.314376	0	0	0	0	1	87	87
0	-0.07187736	-0.276542	0	0	0	0	3	81	87
0	-0.215103575	-0.37654	0	0	0	0	2	81	87
0	-0.11604222	-0.089144	0	0	0	0	2	81	87
0	0.1012802728	-0.405335	0	0	0	0	2	81	87
0	-0.055094437	0.047038	0	0	0	0	2	81	87
0	0.0670783545	-0.273348	0	0	0	0	3	81	87
0	0.0184287055	0.352042	0	0	0	0	2	81	87
0	-0.054076984	0.251764	0	0	0	0	2	81	87
0	-0.058598833	-0.071305	0	1	0	0	3	81	87
0	-0.000197681	0.005936	0	0	0	0	3	81	87
0	0.1081423652	0.403789	0	0	0	0	2	81	87
0	-0.105710912	0.119392	0	0	0	0	3	81	87
0	0.0759904325	0.162911	0	0	0	0	3	81	87
0	0.2214725811	-0.168406	0	0	0	0	2	6404	87
0	0.0148797693	-0.425051	0	0	0	0	2	6404	87
0	0.0515934571	-0.115332	0	0	0	0	1	2870	87
0	-0.064004709	-0.191819	0	0	0	0	2	2870	87
0	-0.051801182	-0.143558	0	0	0	0	1	2870	87
0	0.0432624426	0.076225	0	0	0	0	1	2870	87
0	-0.100903238	-0.012411	0	0	0	0	1	2870	87
0	0.2086971979	0.362205	0	0	0	0	1	2870	87
0	0.1075671714	0.215245	0	0	0	0	1	2870	87
0	-0.022177752	-0.218689	0	0	0	0	2	4794	87
0	0.4116257332	0.27784	0	0	0	0	1	4794	87
0	0.0310264564	0.178285	0	0	0	0	2	8898	87
0	0.0281347533	0.021747	0	0	0	0	3	493195	87
0	-0.246110371	-0.07758	0	0	0	0	1	551705	87
0	-0.088797357	0.017245	0	0	0	0	2	493195	87
0	-0.388931934	0.437278	0	0	0	0	3	172	39
0	-0.04817645	-0.403144	0	0	0	0	3	135	136
0	0.0182805531	-0.273217	0	0	0	0	1	70	136
1	0.2981247921	0.176226	0	0	0	0	1	70	136
0	0.2155924812	-0.707736	0	0	0	0	3	37	136
1	0.1744715916	0.225816	1	0	0	0	1	100	136
1	0.066081613	0.659746	1	0	0	0	1	100	136
1	0.333446666	0.672111	1	0	0	0	1	100	136
1	0.1553610757	0.520417	1	0	0	0	1	100	136
1	0.0440616018	0.220801	1	0	0	0	1	100	136
1	0.5475963062	0.711325	1	0	0	0	1	100	136
1	0.3643255734	0.264409	0	0	0	0	1	100	136
1	0.3563654072	0.141757	1	0	0	0	1	100	136
1	0.4665449051	0.399439	0	0	0	0	1	100	136
1	0.4694151192	0.66572	0	0	0	0	1	100	136
1	0.2095471196	0.615432	0	0	0	0	1	100	136
1	0.3123650048	0.10967	1	0	0	0	1	100	136
1	0.4226515478	0.515723	1	0	0	0	1	100	136
1	0.4057464689	0.374742	1	0	0	0	1	100	136
1	0.4158376316	0.344323	0	0	0	0	1	100	136
1	0.2503587291	0.042877	0	0	0	1	1	70	136
1	0.3294204576	0.522224	0	0	0	0	1	70	136
1	0.3220046419	-0.164666	0	0	0	1	1	70	136
1	0.0786969553	0.348814	0	0	0	1	1	70	136
1	0.4012951135	0.213216	0	1	0	1	1	70	136
0	-0.067860163	0.14621	0	0	0	1	1	70	136
1	0.2822172754	0.251638	0	0	0	0	1	70	136
0	0.3891112299	-0.014257	0	0	0	0	3	22884	136
0	0.4035298565	0.214121	0	0	0	0	3	22884	136
0	0.3561666543	-0.230403	0	0	0	0	3	22884	136
0	-0.043523184	-0.050499	0	0	0	0	3	3057	136
0	0.2655257172	0.032121	0	0	0	0	3	22884	136
1	0.1573274025	0.394181	0	0	0	1	1	141	136
0	-0.189600148	0.304688	0	0	0	0	3	65	136
1	0.1663762753	0.661168	0	0	0	1	1	173	136
1	0.2769613892	-0.071625	0	0	0	1	1	173	136
1	0.1290455511	0.415351	0	0	0	1	1	173	136
1	0.1663762753	0.661168	0	0	0	1	1	173	136
1	0.2035468512	0.241173	0	0	0	1	1	173	136
1	0.1290455511	0.415351	0	0	0	1	1	173	136
1	0.1476867655	0.703575	0	0	0	1	1	173	136
1	0.1476867655	0.703575	0	0	0	1	1	173	136
1	0.2035468512	0.241173	0	0	0	1	1	173	136
1	0.1651824936	-0.086468	0	0	0	1	1	173	136
1	0.1651824936	-0.086468	0	0	0	1	1	173	136
1	0.2769613892	-0.071625	0	0	0	1	1	173	136
0	0.0175916295	0.561498	0	0	0	0	3	167	136
0	-0.061492051	0.084627	0	0	0	0	3	174	136
1	0.1056564668	0.405773	0	0	0	1	1	173	136
1	0.0405078962	0.538831	0	0	0	1	1	173	136
1	0.0978797806	0.393768	0	0	0	1	1	173	136
1	0.1604894713	0.145916	0	0	0	1	1	173	136
1	0.1604894713	0.145916	0	0	0	1	1	173	136
1	0.2248640583	0.652092	0	0	0	1	1	173	136
1	0.287610474	0.148738	0	0	0	1	1	173	136
1	0.2781653315	0.196215	0	0	0	1	1	173	136
1	0.2495168525	0.488435	0	0	0	1	1	173	136
1	0.2781653315	0.196215	0	0	0	1	1	173	136
1	0.3265191891	0.470168	0	0	0	1	1	173	136
1	0.2248640583	0.652092	0	0	0	1	1	173	136
1	0.0911170178	-0.169436	0	0	0	1	1	173	136
1	0.2495168525	0.488435	0	0	0	1	1	173	136
1	0.0911170178	-0.169436	0	0	0	1	1	173	136
1	-0.102927665	0.160027	0	0	0	1	1	173	136
1	-0.046036572	-0.027299	0	0	0	1	1	173	136
1	0.2179510847	-0.167131	0	0	0	1	1	173	136
1	0.2179510847	-0.167131	0	0	0	1	1	173	136
1	0.0475067995	0.106791	0	0	0	1	1	173	136
1	-0.048551143	-0.416919	0	0	0	1	1	173	136
1	-0.048551143	-0.416919	0	0	0	1	1	173	136
1	0.0475067995	0.106791	0	0	0	1	1	173	136
1	0.3265191891	0.470168	0	0	0	1	1	173	136
1	-0.102927665	0.160027	0	0	0	1	1	173	136
1	0.0405078962	0.538831	0	0	0	1	1	173	136
1	-0.094053105	0.239039	0	0	0	1	1	173	136
1	0.1018769676	-0.058811	0	0	0	1	1	173	136
1	0.1467421114	0.789053	0	0	0	1	1	173	136
1	0.287610474	0.148738	0	0	0	1	1	173	136
1	0.1467421114	0.789053	0	0	0	1	1	173	136
1	0.2887267904	-0.150898	0	0	0	1	1	173	136
1	-0.156633141	0.160853	0	0	0	1	1	173	136
1	0.0455929384	0.602599	0	0	0	1	1	173	136
1	0.2887267904	-0.150898	0	0	0	1	1	173	136
1	0.0978797806	0.393768	0	0	0	1	1	173	136
1	0.361798133	0.633784	0	0	0	1	1	173	136
1	-0.094053105	0.239039	0	0	0	1	1	173	136
1	-0.046036572	-0.027299	0	0	0	1	1	173	136
1	0.361798133	0.633784	0	0	0	1	1	173	136
1	-0.156633141	0.160853	0	0	0	1	1	173	136
1	0.0455929384	0.602599	0	0	0	1	1	173	136
1	0.1056564668	0.405773	0	0	0	1	1	173	136
1	0.1018769676	-0.058811	0	0	0	1	1	173	136
0	-0.316512232	0.14214	0	0	0	0	2	370	35
0	0.0166551694	0.390646	0	0	0	0	1	409	35
0	0.1333854843	0.36232	0	0	0	0	2	409	35
0	0.0443794078	0.183751	0	0	0	0	2	409	35
0	0.1204593033	-0.196481	0	0	0	0	3	250	35
0	-0.023516695	-0.307739	0	0	0	0	2	14713	35
0	-0.029725477	-0.462317	0	0	0	0	2	2870	35
0	0.1835897906	0.111165	0	0	0	0	2	2870	35
0	-0.085799905	0.024586	0	0	0	0	1	2870	35
0	0.3313037367	0.471059	0	0	0	0	2	2870	35
0	0.0457337097	0.215274	0	0	0	0	2	13770	35
0	0.0230079225	-0.391209	0	0	0	0	2	13770	35
0	-0.032631349	-0.626758	0	0	0	0	3	13770	35
0	-0.051653225	-0.513213	0	0	0	0	3	13770	35
0	-0.02411835	0.325161	0	0	0	0	3	13770	35
0	-0.086246135	-0.488837	0	0	0	0	3	13770	35
0	-0.017489409	-0.353589	0	0	0	0	3	13770	35
0	-0.221419638	0.587727	0	0	0	0	3	493195	75
0	0.0257445761	0.484668	0	0	0	0	2	493195	75
1	0.0255172179	-0.12425	1	0	0	1	1	172	75
1	0.0255172179	-0.12425	1	0	0	1	1	172	75
1	0.0255172179	-0.12425	1	0	0	1	1	172	75
1	0.2019587596	0.145869	0	0	0	0	1	123	75
1	0.0738949586	-0.124318	0	0	0	0	1	123	75
1	0.1478381734	0.253251	0	0	0	1	1	123	75
1	0.1082045053	0.583641	0	0	0	0	1	123	75
1	0.2046010118	0.339056	0	0	0	0	1	123	75
1	-0.041760772	0.083741	0	0	0	0	1	123	75
1	0.1478381734	0.253251	0	0	0	1	1	123	75
1	0.1808471528	0.267167	0	0	0	0	1	123	75
1	0.0724886246	-0.12827	0	0	0	0	1	123	75
1	0.1808471528	0.267167	0	0	0	0	1	123	75
1	0.2586880672	0.28307	1	0	0	0	1	123	75
1	-0.089446545	-0.128932	1	0	0	0	1	123	75
1	-0.28116524	0.255171	0	0	0	1	1	123	75
1	-0.089446545	-0.128932	1	0	0	0	1	123	75
1	-0.11330149	-0.128609	0	0	0	0	1	123	75
1	0.2046010118	0.339056	0	0	0	0	1	123	75
1	-0.022967815	-0.435307	0	0	0	0	1	123	75
1	-0.048550709	-0.163675	0	0	0	0	1	123	75
1	0.0724886246	-0.12827	0	0	0	0	1	123	75
1	-0.022967815	-0.435307	0	0	0	0	1	123	75
1	0.2720376144	-0.301946	0	0	0	0	1	123	75
1	-0.072371298	-0.301407	0	0	0	0	1	123	75
1	-0.072371298	-0.301407	0	0	0	0	1	123	75
1	0.2720376144	-0.301946	0	0	0	0	1	123	75
1	0.2019587596	0.145869	0	0	0	0	1	123	75
1	0.2129214882	0.260363	0	0	0	1	1	123	75
1	0.1082045053	0.583641	0	0	0	0	1	123	75
1	0.2129214882	0.260363	0	0	0	1	1	123	75
1	-0.048550709	-0.163675	0	0	0	0	1	123	75
1	0.2586880672	0.28307	1	0	0	0	1	123	75
1	0.1563135496	0.112554	0	0	0	1	1	123	75
1	0.1608635052	0.406969	0	0	0	1	1	123	75
1	-0.001482364	0.072056	0	0	0	0	1	83	75
1	0.0563658436	0.171511	1	0	0	0	1	83	75
1	0.1303313221	-0.519563	0	0	0	0	1	83	75
1	0.1303313221	-0.519563	0	0	0	0	1	83	75
1	0.3399450494	0.534107	1	0	0	1	1	83	75
1	0.3086723438	0.185313	0	0	0	1	1	83	75
1	0.3086723438	0.185313	0	0	0	1	1	83	75
1	0.3399450494	0.534107	1	0	0	1	1	83	75
1	0.0563658436	0.171511	1	0	0	0	1	83	75
1	0.1881165353	-0.000074	0	0	0	0	1	83	75
1	0.1881165353	-0.000074	0	0	0	0	1	83	75
1	-0.001482364	0.072056	0	0	0	0	1	83	75
1	0.1844308994	0.420668	1	1	0	1	1	83	75
1	0.0864107744	0.062567	0	0	0	1	1	83	75
1	-0.015668291	0.484021	0	0	0	1	1	83	75
1	0.0864107744	0.062567	0	0	0	1	1	83	75
1	0.1844308994	0.420668	1	1	0	1	1	83	75
1	0.1017043108	-0.045645	0	0	0	1	1	83	75
0	0.2032408604	-0.479841	0	0	0	0	3	4794	75
0	0.2004497004	0.707736	0	0	0	0	3	4794	75
0	-0.159019162	0.107938	0	0	0	0	1	409	28
0	-0.092666187	0.14351	0	0	0	0	1	6404	28
0	-0.040025727	0.251886	0	0	0	0	2	428	28
0	0.075300507	0.30487	0	0	0	0	2	18	28
0	0.3003720507	0.560563	0	0	0	0	1	40	28
0	-0.031490242	0.221032	0	0	0	0	2	14713	28
0	-0.082439366	0.303675	0	0	0	0	1	13770	28
0	-0.308772477	0.529083	0	0	0	0	1	13770	28
0	0.0292855217	0.845864	0	0	0	0	2	13770	28
0	0.0257371427	0.492377	0	0	0	0	1	13770	28
0	-0.162253068	-0.644553	0	0	0	0	1	9904	28
0	-0.017477054	0.379902	0	0	0	0	2	551705	56
0	0.1622668601	0.102369	0	0	0	0	2	551705	56
0	0.1583429976	0.70866	0	0	0	0	2	551705	56
0	-0.04135528	-0.536738	1	0	0	1	2	551705	56
0	0.4453782093	0.251314	1	0	0	1	2	551705	56
0	-0.056305672	-0.159573	0	0	0	0	2	551705	56
0	-0.066434735	0.145904	0	0	0	0	2	551705	56
0	0.4178373337	0.493327	0	0	0	0	2	551705	56
0	-0.034716631	-0.439766	0	0	0	0	2	551705	56
0	-0.165495779	-0.086402	0	0	0	0	2	551705	56
0	0.1034716999	0.297173	0	0	0	0	2	493195	56
0	0.1148051356	0.392751	0	0	0	0	2	551705	56
0	-0.0447098	0.286413	0	0	0	0	2	551705	56
0	-0.161734862	-0.052848	0	0	0	0	3	22884	56
0	0.0164436897	0.128287	0	0	0	0	2	551705	56
0	-0.278691472	-0.423498	0	0	0	0	2	551705	56
0	0.3166533333	0.011912	0	0	0	0	3	3057	56
0	0.2312451925	-0.011918	0	0	0	0	2	2100	56
0	0.2150112722	0.278556	0	0	0	0	1	2100	56
0	0.0115869983	-0.266935	0	0	0	0	2	2870	56
0	-0.209883385	-0.296945	0	0	0	0	3	3420	56
0	0.3831449376	0.473861	0	0	0	0	3	1448	33
0	0.3913130576	0.124058	0	0	0	0	3	1448	33
0	0.405438395	0.109584	0	0	0	0	3	1448	33
0	0.2740864995	0.005985	0	0	0	0	3	1448	33
0	-0.432126059	0.413511	0	0	0	0	3	142	33
0	-0.146363435	-0.520073	0	0	0	0	1	13770	37
0	-0.032667477	-0.341972	0	0	0	0	1	13770	37
0	0.2431429738	-0.120351	0	0	0	0	1	4794	37
0	0.1421941102	-0.06022	0	0	0	0	2	4794	37
0	0.0157933196	0.581418	0	0	0	0	3	77	37
0	0.7402540709	0.176792	0	0	0	0	3	594	37
0	0.7562984003	0.699544	0	0	0	0	3	594	37
0	0.0946025907	-0.195521	0	0	0	0	2	551705	37
0	-0.157765868	-0.23125	0	0	0	0	2	14713	37
0	-0.105997719	0.39206	0	0	0	0	2	551705	37
0	-0.008686358	-0.13853	0	0	0	0	2	551705	37
0	0.2303914533	-0.531932	0	0	0	0	1	551705	51
0	-0.013225878	0.200195	0	0	0	0	1	493195	51
0	-0.097885636	0.21007	0	0	0	0	3	770	51
0	-0.11282201	-0.047124	0	0	0	0	3	770	51
0	0.534509202	0.076213	0	0	0	0	3	770	51
0	0.1029208637	0.595317	1	0	0	0	3	770	51
0	0.0587580205	0.318622	0	0	0	0	3	155	51
0	-0.178565113	0.297593	0	0	0	0	3	155	51
0	0.0948607159	0.350032	0	0	0	0	3	155	51
0	-0.051331436	0.213432	0	0	0	0	3	155	51
0	-0.302390086	-0.281587	0	0	0	0	2	493195	3
0	-0.059327366	-0.12271	0	0	0	0	3	493195	3
0	0.0876604066	-0.000044	0	0	0	0	1	551705	22
0	0.1611314104	0.553874	0	0	0	0	2	1590	22
0	0.0966773581	-0.386172	0	0	0	0	2	18	22
0	-0.054196546	-0.408079	0	0	0	0	2	18	22
0	0.1970582076	0.20485	0	0	0	0	1	2870	22
0	0.4278437859	0.418135	0	0	0	0	1	2870	22
0	0.0072405567	-0.310486	0	0	0	0	1	2870	22
0	-0.019498558	-0.362572	0	0	0	0	1	2870	22
0	-0.056815903	-0.359196	0	0	0	0	1	2870	22
0	-0.077742124	0.326579	0	0	0	0	1	2870	22
0	0.0582247901	0.031662	0	0	0	0	2	4794	22
0	-0.186013273	-0.129717	0	0	0	0	2	4794	32
0	0.1980101044	0.254148	0	0	0	0	2	551705	32
0	0.1373320716	-0.339615	0	0	0	0	2	551705	32
0	-0.024404274	-0.315998	0	0	0	0	2	13770	32
0	-0.030674693	0.409609	0	0	0	0	3	174	32
0	0.0341530961	0.021525	0	0	0	0	2	409	32
0	-0.059291976	0.471364	0	0	0	0	2	409	32
0	-0.029896538	-0.345059	0	0	0	0	3	493195	32
0	-0.047689229	-0.405193	0	0	0	0	2	551705	32
0	0.2120915753	0.398161	0	0	0	0	3	493195	32
0	0.0393376639	-0.672986	0	0	0	0	2	551705	35
0	0.0023665757	-0.303776	0	0	0	0	2	551705	35
0	0.1207520384	0.109945	0	0	0	0	2	493195	35
0	0.002669515	-0.412235	0	0	0	0	3	493195	35
0	0.2129159571	0.591797	0	0	0	0	2	551705	35
0	0.0965598153	0.478738	0	0	0	0	1	551705	35
0	0.0597402531	0.363396	0	0	0	0	2	551705	35
0	0.0787297159	-0.129053	0	0	0	0	1	551705	35
0	0.2000948674	0.734689	0	0	0	0	1	551705	35
0	-0.069239842	0.547755	0	0	0	0	1	551705	35
0	-0.136414378	0.504157	0	0	0	0	1	551705	35
0	-0.080786853	0.65813	0	0	0	0	1	551705	35
0	0.433968069	0.560904	0	0	0	0	1	551705	35
0	0.1076848172	0.229912	0	0	0	0	1	551705	35
0	0.0458108456	0.113597	0	0	0	0	2	493195	35
0	0.0987266048	0.329878	0	0	0	0	2	323	35
0	-0.033581557	0.046512	0	0	0	0	3	551705	35
0	-0.087256256	0.320331	0	0	0	0	1	4794	35
0	0.0480836359	0.188585	0	0	0	0	3	1590	29
0	-0.144556109	-0.720865	0	0	0	0	2	14713	29
0	-0.147411788	0.435103	0	0	0	0	2	13770	29
0	0.0709538741	0.376146	0	0	0	0	2	13770	29
0	-0.034509343	0.053857	0	0	0	0	2	13770	29
0	-0.028068189	-0.141981	0	0	0	0	2	13770	29
0	-0.021738216	0.222372	0	0	0	0	2	13770	29
0	0.0034100438	0.4226	0	0	0	0	3	14713	29
0	-0.057474129	0.046287	0	0	0	0	3	14713	29
0	0.1383527638	0.16175	0	0	0	0	3	493195	29
0	0.180281571	-0.034762	0	0	0	0	2	493195	29
0	-0.213936582	-0.201964	0	0	0	0	2	551705	29
0	-0.022244223	-0.244746	0	0	0	0	2	551705	29
0	0.0891875636	0.314538	0	0	0	0	2	493195	133
0	-0.158996022	0.368839	0	0	0	0	2	493195	133
0	0.0292198546	-0.370371	0	0	0	0	2	493195	133
0	-0.151565376	0.344567	0	0	0	0	2	493195	133
0	-0.117626248	0.043445	0	0	0	0	2	493195	133
0	-0.118466553	-0.169741	0	0	0	0	3	493195	133
0	0.5279157338	0.190102	0	0	0	0	3	45172	133
0	-0.042308345	0.190001	0	0	0	0	1	6404	133
0	0.0359230932	0.244655	0	0	0	0	1	6404	133
0	-0.005552991	0.058287	0	0	0	0	1	6404	133
0	0.0350804829	0.258775	0	0	0	0	1	6404	133
0	-0.104083087	-0.05852	0	0	0	0	1	6404	133
0	0.0817372505	0.218347	0	0	0	0	1	6404	133
0	-0.311652291	-0.418377	0	0	0	0	1	6404	133
0	0.0230346188	0.244775	0	0	0	0	2	6404	133
0	-0.199425899	0.442103	0	0	0	0	1	6404	133
0	0.0040098638	-0.49542	0	0	0	0	1	6404	133
0	0.0718011297	0.023254	0	0	0	0	1	6404	133
0	0.0105922865	-0.066588	0	0	0	0	1	6404	133
0	-0.122780602	-0.462141	0	0	0	0	2	8898	133
0	-0.078552998	0.412963	0	0	0	0	3	700	133
0	-0.33548749	0.320679	0	0	0	0	2	623	133
0	0.251096757	0.78228	0	0	0	0	2	45172	133
0	0.6339247631	0.223361	0	0	0	0	3	45172	133
0	-0.045987624	-0.20944	0	0	0	0	2	45172	133
0	0.5506255205	-0.216365	0	0	0	0	3	45172	133
0	0.2220623073	0.147584	0	0	0	0	2	551705	133
0	0.0141632701	0.27103	0	0	0	0	2	2870	133
0	-0.085260275	-0.503531	0	0	0	0	3	14713	133
0	-0.105850091	0.052602	0	0	0	0	2	14713	133
0	0.4509331468	-0.279318	0	0	0	0	3	45172	133
0	0.0407369734	-0.327983	0	0	0	0	3	45172	133
0	0.5388830139	0.147987	0	0	0	0	3	45172	133
0	-0.02631526	0.545622	0	0	0	0	3	22884	133
0	0.1191364976	0.501975	0	0	0	0	2	45172	133
0	-0.08735887	-0.374338	0	0	0	0	3	45172	133
0	0.4777682083	0.240841	0	0	0	0	3	45172	133
0	-0.002253216	-0.152764	0	0	0	0	3	45172	133
0	0.5229376438	0.052817	0	0	0	0	3	45172	133
0	0.5891390971	0.636491	0	0	0	0	3	45172	133
0	0.0051011419	-0.203491	0	0	0	0	3	45172	133
0	-0.194581486	0.177166	0	0	0	0	1	141	133
0	0.0252379644	-0.474613	0	0	0	0	1	141	133
0	0.1673558794	-0.123284	0	0	0	0	1	42	133
0	-0.066025253	0.471463	0	0	0	0	2	22	133
0	0.1371828366	0.030908	0	0	0	0	1	9904	1
0	0.1458050272	0.200821	0	0	0	0	1	285	24
0	0.19617986	0.58671	0	0	0	0	1	285	24
0	0.1019800498	0.116969	0	0	0	0	2	285	24
0	0.205556033	0.221944	0	0	0	0	1	45	24
0	-0.035062569	0.065692	0	0	0	0	1	45	24
0	-0.202629586	-0.305646	0	0	0	0	1	45	24
0	-0.19934172	-0.179885	1	0	0	0	1	172	24
1	-0.094404061	-0.641742	0	0	0	0	1	167	24
1	-0.012265727	-0.391916	1	0	1	0	1	167	24
0	-0.120399749	0.232691	0	0	0	0	1	2870	24
0	0.0654477273	0.265383	0	0	0	0	1	551705	24
0	-0.061336718	0.271583	0	0	0	0	1	551705	24
0	-0.052682654	-0.219089	0	0	0	0	1	493195	67
0	-0.076181057	-0.369175	0	0	0	0	1	493195	67
0	-0.185277819	-0.463278	0	0	0	0	1	493195	67
0	-0.064946072	-0.281653	0	0	0	0	1	551705	67
0	0.0203365075	0.158391	0	0	0	0	1	551705	67
0	0.0912015287	-0.285107	0	0	0	0	1	551705	67
0	-0.112376313	0.184711	0	0	0	0	1	551705	67
0	-0.10007296	0.516975	0	0	0	0	1	551705	67
0	-0.002341198	0.196622	0	0	0	0	3	551705	67
0	-0.050630361	-0.06997	0	0	0	0	3	551705	67
0	0.0156129207	0.057115	0	0	0	0	2	551705	67
0	0.1985619229	-0.294156	0	0	0	0	1	551705	67
0	-0.116794915	-0.059206	0	0	0	0	1	551705	67
0	0.274427635	-0.253617	0	0	0	0	1	551705	67
0	0.2372693625	0.403876	1	0	0	1	3	4794	67
0	0.0731634659	0.19725	0	0	0	0	2	4794	67
0	-0.019905728	-0.018198	0	0	0	0	1	14713	67
0	0.0167123801	0.587359	0	0	0	0	3	285	67
0	0.3140613498	0.623011	0	0	0	0	3	45172	67
0	0.5392202647	0.609383	0	0	0	0	3	45172	67
0	-0.29391127	0.144587	0	0	0	0	1	551705	67
0	-0.148658214	0.089494	0	0	0	0	1	551705	67
0	-0.035988678	0.127985	0	0	0	0	1	551705	67
0	0.3407753553	0.243083	0	0	0	0	1	551705	67
1	-0.022195351	-0.084806	0	0	0	0	1	92	67
1	-0.06668986	-0.036003	0	0	0	1	1	92	67
1	0.245972504	-0.158906	0	0	0	1	1	92	67
1	0.258300043	0.16574	0	0	0	0	1	92	67
1	-0.018673818	0.501299	0	0	0	1	1	92	67
1	0.024355902	0.203155	0	0	0	1	1	92	67
1	0.0871149412	-0.022423	0	0	0	1	1	92	67
1	0.0919128932	-0.477795	0	0	0	1	1	92	67
1	0.026674211	-0.192052	0	0	0	1	1	92	67
1	0.0036676248	0.443519	0	0	0	1	1	92	67
1	-0.039071693	0.264345	0	0	0	1	1	92	67
1	0.0578943203	0.023728	0	0	0	1	1	92	67
1	0.0762246463	-0.1632	0	0	0	0	1	92	67
1	-0.09909528	-0.120186	0	0	0	1	1	244	94
1	0.0882671509	-0.087363	0	0	0	1	1	244	94
1	-0.033022585	0.122342	0	0	0	1	1	244	94
1	-0.018213397	0.145341	0	0	0	1	1	244	94
1	0.0367243943	0.199246	0	0	0	1	2	244	94
1	0.2627474263	0.410998	0	0	0	1	1	244	94
1	0.2508700072	-0.07598	0	0	0	1	1	244	94
1	0.1105503637	-0.050573	0	0	0	1	1	244	94
1	0.0836685071	-0.324869	0	0	0	1	1	244	94
1	0.0259066008	0.371834	0	0	0	1	2	244	94
1	-0.153020243	0.216419	0	1	0	1	1	244	94
1	0.1550319628	-0.397482	0	0	0	1	2	244	94
1	0.0205970761	-0.38628	0	0	0	1	1	244	94
1	-0.043762032	0.281468	0	0	0	1	1	244	94
0	0.1064472954	0.343922	0	0	0	1	1	2100	94
1	0.0498353489	-0.208354	0	0	0	1	1	2100	94
1	0.0307514164	-0.380613	0	0	0	1	1	2100	94
0	-0.178772534	-0.19379	0	0	0	0	3	623	94
0	-0.197965442	-0.358247	0	0	0	0	2	1118	94
0	0.3382535488	0.230057	0	0	0	1	1	95	94
0	0.1268176623	-0.140051	0	0	0	1	1	95	94
0	0.1561981336	-0.200695	0	0	0	1	1	95	94
0	0.0678951999	0.04557	0	0	0	1	1	95	94
1	-0.00717778	0.375312	0	0	0	1	1	95	94
0	-0.158116483	0.0999	0	0	0	1	1	95	94
0	0.0696762642	0.523961	0	0	0	1	1	95	94
0	-0.059721526	0.089864	0	0	0	1	1	95	94
0	-0.047775871	0.00545	0	0	0	1	1	95	94
0	0.0311678304	0.663564	0	0	0	1	1	95	94
1	-0.110620008	0.134131	0	0	0	1	1	95	94
1	0.058499997	-0.053116	0	0	1	1	1	95	94
1	0.1986610742	0.260861	0	0	0	1	1	95	94
1	0.0553940322	0.303311	0	1	0	1	1	95	94
1	-0.127976033	-0.247384	0	0	0	1	1	95	94
1	-0.000955851	0.036215	0	0	0	1	2	95	94
1	-0.12287152	0.145965	0	0	0	1	1	95	94
0	0.0947618178	0.320588	0	0	0	1	2	95	94
1	-0.047258847	-0.013025	0	0	0	1	1	95	94
1	0.0123925375	0.308204	0	0	0	1	1	95	94
1	0.1254812796	0.400401	0	0	0	1	1	95	94
1	-0.214895828	0.119459	0	0	0	1	1	762	94
1	-0.014898569	-0.143108	0	0	0	1	2	762	94
1	0.3701601496	0.41029	0	0	0	1	1	762	94
1	-0.021276178	-0.147681	0	0	0	1	1	762	94
1	0.0230329389	-0.060973	0	0	0	1	1	762	94
1	0.1630828659	-0.000826	0	0	0	1	1	762	94
1	-0.072495517	0.399636	0	0	0	1	1	762	94
1	0.0283220867	-0.234944	0	0	0	1	1	762	94
0	0.2976413478	0.231029	0	0	0	0	3	493195	23
0	0.1222292407	-0.116067	0	0	0	0	3	493195	23
0	0.0375755206	0.483581	0	0	0	0	2	90	23
0	-0.029190446	0.437576	0	0	0	0	1	43	23
0	-0.162316709	0.424826	0	0	0	0	2	43	23
0	-0.156244092	0.06743	0	0	0	0	2	63	23
0	0.22654045	0.332958	0	0	0	0	2	4794	23
0	-0.046315165	0.001198	0	0	0	0	2	4794	23
1	0.1237836683	-0.052122	0	0	0	1	1	236	126
1	-0.049082902	-0.042243	0	0	0	1	1	236	126
1	0.1237836683	-0.052122	0	0	0	1	1	236	126
1	-0.012299255	-0.219751	0	0	0	0	1	236	126
1	-0.211536471	-0.023899	0	0	0	1	1	236	126
1	-0.141229288	-0.131522	0	0	0	0	1	236	126
1	-0.186307768	0.014113	0	0	0	0	1	236	126
1	0.0381940218	-0.022859	0	0	0	1	1	236	126
1	0.1375946687	0.235169	0	0	0	0	1	236	126
1	-0.134289044	-0.26782	0	0	0	0	1	236	126
1	-0.251108023	0.232297	0	0	0	0	1	236	126
1	-0.251079034	0.225591	0	0	0	1	1	236	126
1	-0.251108023	0.232297	0	0	0	0	1	236	126
1	-0.037418484	0.083651	0	0	0	1	1	236	126
1	-0.134289044	-0.26782	0	0	0	0	1	236	126
1	0.246364564	-0.103311	0	0	0	1	1	236	126
1	0.0753594173	0.091403	0	0	0	1	1	236	126
1	-0.037418484	0.083651	0	0	0	1	1	236	126
1	-0.012299255	-0.219751	0	0	0	0	1	236	126
1	0.1375946687	0.235169	0	0	0	0	1	236	126
1	0.3044589948	0.005069	0	0	0	1	1	236	126
1	0.246364564	-0.103311	0	0	0	1	1	236	126
1	0.0874484566	-0.095131	0	0	0	1	1	236	126
1	0.0424476115	0.237737	0	0	0	1	1	236	126
1	-0.186307768	0.014113	0	0	0	0	1	236	126
1	0.1419681781	-0.729705	0	0	0	1	1	236	126
1	-0.251079034	0.225591	0	0	0	1	1	236	126
1	0.1027972448	0.199483	0	0	0	0	1	236	126
1	0.2497195787	-0.049521	0	0	0	1	1	236	126
1	-0.211536471	-0.023899	0	0	0	1	1	236	126
1	0.1027972448	0.199483	0	0	0	0	1	236	126
1	0.0753594173	0.091403	0	0	0	1	1	236	126
1	0.2497195787	-0.049521	0	0	0	1	1	236	126
1	-0.000457822	0.316645	0	0	0	1	1	236	126
1	0.1373367549	-0.744388	0	0	0	1	1	236	126
1	0.1373367549	-0.744388	0	0	0	1	1	236	126
1	0.0736208116	-0.142739	0	0	0	1	1	236	126
1	-0.000457822	0.316645	0	0	0	1	1	236	126
1	0.2895616383	0.144156	0	0	0	1	1	236	126
1	-0.049082902	-0.042243	0	0	0	1	1	236	126
1	0.2895616383	0.144156	0	0	0	1	1	236	126
1	0.1898754556	-0.082093	0	0	0	0	1	236	126
1	0.0381940218	-0.022859	0	0	0	1	1	236	126
1	-0.141229288	-0.131522	0	0	0	0	1	236	126
1	0.1419681781	-0.729705	0	0	0	1	1	236	126
1	0.1898754556	-0.082093	0	0	0	0	1	236	126
1	0.3044589948	0.005069	0	0	0	1	1	236	126
1	-0.010192553	-0.073701	0	0	0	1	1	236	126
1	0.0736208116	-0.142739	0	0	0	1	1	236	126
1	0.0874484566	-0.095131	0	0	0	1	1	236	126
1	0.0424476115	0.237737	0	0	0	1	1	236	126
1	0.1777543939	-0.232002	0	0	0	1	1	236	126
1	0.263118811	-0.452461	0	0	0	1	1	236	126
1	-0.009075356	0.157402	0	0	0	1	1	236	126
1	0.1948485163	-0.316174	0	0	0	1	1	236	126
1	0.3052812884	0.071013	0	0	0	1	1	236	126
1	0.263118811	-0.452461	0	0	0	1	1	236	126
1	0.1016277264	0.025049	0	0	0	0	1	236	126
1	0.263470353	0.211944	0	0	0	1	1	236	126
1	0.1948485163	-0.316174	0	0	0	1	1	236	126
1	0.249768795	-0.277756	0	0	0	1	1	236	126
1	0.1016277264	0.025049	0	0	0	0	1	236	126
1	0.3052812884	0.071013	0	0	0	1	1	236	126
1	0.263470353	0.211944	0	0	0	1	1	236	126
1	0.1777543939	-0.232002	0	0	0	1	1	236	126
1	0.059823847	-0.086356	0	0	0	1	1	236	126
1	0.249768795	-0.277756	0	0	0	1	1	236	126
1	-0.009075356	0.157402	0	0	0	1	1	236	126
1	0.0607083739	0.157408	0	0	0	1	1	236	126
1	0.1621908541	-0.271628	0	0	0	1	1	236	126
1	0.0607083739	0.157408	0	0	0	1	1	236	126
1	-0.029197364	-0.106193	0	0	0	0	1	236	126
1	0.1161881632	-0.182499	0	0	0	0	1	236	126
1	0.1161881632	-0.182499	0	0	0	0	1	236	126
1	0.059823847	-0.086356	0	0	0	1	1	236	126
1	-0.029197364	-0.106193	0	0	0	0	1	236	126
1	0.1621908541	-0.271628	0	0	0	1	1	236	126
1	-0.075476173	0.19051	0	0	0	0	1	236	126
1	-0.010192553	-0.073701	0	0	0	1	1	236	126
1	0.0032076293	0.269432	0	0	0	1	1	236	126
1	0.0032076293	0.269432	0	0	0	1	1	236	126
1	0.0704370868	-0.087825	0	0	0	1	1	236	126
1	-0.011931731	0.063094	0	0	0	1	1	236	126
1	-0.011931731	0.063094	0	0	0	1	1	236	126
1	-0.005510596	0.011788	0	0	0	1	1	236	126
1	-0.005510596	0.011788	0	0	0	1	1	236	126
1	0.0704370868	-0.087825	0	0	0	1	1	236	126
1	0.0302100888	0.286801	0	0	0	0	1	236	126
1	0.0302100888	0.286801	0	0	0	0	1	236	126
1	-0.075476173	0.19051	0	0	0	0	1	236	126
1	0.4373619236	-0.022222	0	0	0	1	1	22	126
1	0.4373619236	-0.022222	0	0	0	1	1	22	126
1	0.0989662477	-0.089029	0	0	0	0	1	22	126
1	0.0989662477	-0.089029	0	0	0	0	1	22	126
1	-0.048169004	-0.34179	0	0	0	1	1	22	126
1	-0.048169004	-0.34179	0	0	0	1	1	22	126
0	0.2001925396	-0.501185	0	0	0	0	3	3420	44
0	-0.059802339	0.547401	0	0	0	0	3	3057	44
0	-0.084723595	0.512208	0	0	0	0	2	3057	44
0	0.0718382303	0.421775	0	0	0	0	2	3057	44
0	0.1012049002	-0.502563	0	0	0	0	3	3057	44
0	0.0699087636	0.473746	0	0	0	0	2	3057	44
0	0.1109576484	0.255166	0	0	0	0	3	409	44
0	-0.058222339	-0.217949	0	0	0	0	2	2870	44
0	0.1103440567	0.031672	0	0	0	0	2	2870	44
0	0.0984975156	-0.453812	0	0	0	0	2	2870	44
0	-0.172285245	-0.275089	0	0	0	0	2	87	44
0	-0.068155646	0.173399	0	0	0	0	2	79	44
0	0.0515094503	-0.528891	0	0	0	0	3	4794	44
0	-0.024681739	-0.367037	0	0	0	0	3	770	45
0	-0.093245361	-0.225142	0	0	0	0	2	770	45
1	0.2476649811	0.203573	1	1	0	1	1	236	45
1	-0.010859932	0.325262	1	0	0	1	1	236	45
1	0.1477732427	0.494196	1	0	0	1	1	236	45
1	0.1087715728	-0.534031	0	0	0	1	1	236	45
1	0.0885523442	0.630099	1	1	0	1	1	236	45
1	0.1607786975	-0.215865	1	0	0	1	1	236	45
1	0.1961935838	-0.315197	1	0	0	1	1	236	45
1	-0.032328891	-0.074947	1	0	0	1	1	236	45
1	0.0918422441	0.200664	1	0	0	1	1	236	45
0	-0.153160541	-0.300278	0	0	0	0	2	770	45
0	0.0474506979	0.292426	0	0	0	0	3	770	45
0	-0.147733331	-0.185824	0	0	0	0	3	3057	45
1	0.0489760994	-0.266876	0	0	0	1	1	22	45
0	-0.066122613	0.594303	0	0	0	0	3	564	45
0	-0.025403396	-0.519696	0	0	0	0	2	493195	45
0	0.3559877573	-0.175476	0	0	0	0	2	551705	45
0	-0.061522457	-0.034057	0	0	0	0	2	551705	45
0	-0.001413987	-0.279738	0	0	0	0	2	551705	45
0	0.0801869832	-0.203025	0	0	0	0	2	551705	45
0	0.0246595127	0.42883	0	0	0	0	2	551705	45
0	-0.092876934	-0.507446	0	0	0	0	2	323	27
0	-0.173069611	0.541081	0	0	0	0	3	1389	44
0	0.0922770054	0.461607	0	0	0	0	3	1389	44
0	0.1908896987	-0.434813	0	0	0	0	3	1389	44
0	0.3822223531	0.254797	0	0	0	0	3	1389	44
0	-0.001902624	0.087197	0	0	0	0	3	3420	44
0	-0.774691328	0.044416	0	0	0	0	3	3420	44
0	0.0300217185	-0.187579	0	0	0	0	3	3420	44
0	-0.198323084	-0.019103	0	0	0	0	3	3420	44
0	0.0503613025	-0.172888	0	0	0	0	3	428	44
0	-0.028171211	-0.030044	0	0	0	0	2	4794	44
0	0.7250576733	0.252511	0	0	0	0	1	4794	44
0	0.0673263356	0.125532	0	0	0	0	2	4794	44
0	0.0064938655	0.722951	0	0	0	0	2	87	44
0	-0.091137159	0.390292	0	0	0	0	2	123	44
0	0.2393418303	-0.129077	0	0	0	0	3	551705	44
0	-0.062034497	0.407835	0	0	0	0	3	551705	44
0	0.0627947023	0.627879	0	0	0	0	3	14713	44
0	0.5839019897	-0.452706	0	0	0	0	3	493195	44
0	0.0965925912	0.08169	0	0	0	0	3	493195	44
0	-0.108327791	0.308239	0	0	0	0	2	2494	44
1	0.6039936596	0.240651	1	0	0	1	1	92	44
1	0.3576574756	0.455009	1	0	0	1	1	92	44
1	0.1534426858	0.204376	0	0	0	1	1	92	44
1	0.4266505198	0.324305	1	0	0	1	1	92	44
1	0.295733157	0.55972	1	0	1	1	1	92	44
1	0.102003686	0.703653	0	0	0	1	1	92	44
1	0.1875227778	0.104467	0	0	0	1	1	92	44
1	0.295733157	0.55972	1	0	1	1	1	92	44
1	0.3620235593	0.269103	0	0	0	0	1	92	44
1	0.1875227778	0.104467	0	0	0	1	1	92	44
1	0.102003686	0.703653	0	0	0	1	1	92	44
1	0.0703565219	0.488998	1	0	0	1	1	92	44
1	0.36252197	0.453503	0	0	0	1	1	92	44
1	0.36252197	0.453503	0	0	0	1	1	92	44
1	0.4266505198	0.324305	1	0	0	1	1	92	44
1	0.1534426858	0.204376	0	0	0	1	1	92	44
1	0.3576574756	0.455009	1	0	0	1	1	92	44
1	0.3705352559	0.183419	0	0	0	0	1	92	44
1	0.0703565219	0.488998	1	0	0	1	1	92	44
1	0.6039936596	0.240651	1	0	0	1	1	92	44
1	0.3705352559	0.183419	0	0	0	0	1	92	44
1	0.3620235593	0.269103	0	0	0	0	1	92	44
0	0.1886775455	0.386673	0	0	0	0	2	126	44
0	-0.039350734	0.146907	0	0	0	0	2	39	44
0	0.0395025731	0.147201	0	0	0	0	2	39	44
0	-0.263638138	-0.452638	0	0	0	0	2	36	69
0	0.3652795969	0.26942	0	0	0	0	3	323	69
1	0.3374052006	0.734298	0	0	0	0	3	4536	69
1	0.4355106086	0.150967	0	0	0	0	3	4536	69
1	0.4782959491	0.813293	0	0	0	0	3	4536	69
1	0.433168186	0.765789	0	0	0	0	3	4536	69
1	0.1983840586	0.835779	0	0	0	0	3	4536	69
1	0.6180163211	0.6682	0	0	0	0	3	4536	69
1	0.5441016048	0.398711	0	0	0	0	3	4536	69
1	0.3961837913	0.16515	0	0	0	0	3	4536	69
1	0.289677603	0.306108	0	0	0	0	3	4536	69
1	0.1403068006	0.864914	0	0	0	0	3	4536	69
1	0.6451980154	0.703808	0	0	0	0	3	4536	69
1	0.5477748356	0.343613	0	0	0	0	3	4536	69
1	0.4104704894	0.786389	0	0	0	0	3	4536	69
0	-0.13742449	-0.098953	0	0	0	0	2	6404	69
0	-0.009564781	0.328903	0	0	0	0	2	6404	69
0	-0.210301062	0.555293	0	0	0	0	3	6995	69
0	-0.090318126	0.270668	0	0	0	0	3	6995	69
0	-0.14486851	0.447727	0	0	0	0	3	6995	69
0	-0.051360708	0.067829	0	0	0	0	3	6995	69
0	0.0709135416	0.596204	0	0	0	0	3	6995	69
0	0.0523168466	0.359375	0	0	0	0	3	6995	69
1	0.488129925	0.902992	0	0	0	0	3	167	69
1	0.4358704229	0.217998	0	0	0	1	1	66	30
1	0.4506668322	-0.157066	1	0	0	1	1	66	30
1	0.4103344523	-0.13129	0	0	0	1	1	66	30
1	0.0474715159	-0.071751	0	0	0	1	1	66	30
1	0.4343105283	0.483895	0	0	0	1	1	66	30
1	0.2931673618	0.214958	0	0	0	1	1	66	30
0	0.0632191537	-0.430088	0	0	0	0	3	323	56
0	0.0084716438	-0.417482	0	0	0	0	2	181	56
0	-0.04996576	-0.456147	0	0	0	0	3	14713	56
0	-0.201885702	0.81771	0	0	0	0	3	14713	56
0	-0.058964969	0.655959	0	0	0	0	2	428	56
0	0.1395772461	-0.250616	0	0	0	0	3	6404	56
0	0.0722286223	0.053095	0	0	0	0	3	1228	56
0	-0.031182497	0.425008	0	0	0	0	3	493195	56
0	-0.011014606	-0.063743	0	0	0	0	2	493195	58
0	0.0459284811	0.019803	0	0	0	0	2	493195	58
0	-0.06051493	-0.231136	0	0	0	0	2	493195	58
0	-0.050429459	-0.02845	0	0	0	0	2	493195	58
0	-0.023137669	0.388767	0	0	0	0	2	493195	58
0	-0.040714258	0.050092	0	0	0	0	2	493195	58
0	-0.025713893	-0.014911	0	0	0	0	2	493195	58
0	-0.027879849	0.208908	0	0	0	0	2	493195	58
0	-0.03913522	0.071117	0	0	0	0	2	493195	58
0	-0.609835852	-0.025369	0	0	0	0	2	493195	58
0	-0.041379365	0.078376	0	0	0	0	2	493195	58
0	-0.013805148	0.217138	0	0	0	0	2	493195	58
0	-0.018533651	0.53488	0	0	0	0	2	493195	58
0	0.0426194974	0.087678	0	0	0	0	2	493195	58
0	-0.204094999	-0.11358	0	0	0	0	2	493195	58
0	-0.02051023	0.406284	0	0	0	0	2	493195	58
0	-0.055356653	-0.04106	0	0	0	0	2	493195	58
0	0.0033716949	0.111625	0	0	0	0	2	493195	58
0	-0.031445497	-0.173363	0	0	0	0	2	493195	58
0	-0.063596386	0.244266	0	0	0	0	2	493195	58
0	0.0097015457	0.243269	0	0	0	0	2	493195	58
0	-0.061758976	0.069853	0	0	0	1	2	493195	58
0	0.0782115669	0.303317	0	0	0	0	2	493195	58
0	0.0155126231	-0.061684	0	0	0	0	2	493195	58
0	-0.040251799	-0.017471	0	0	0	0	2	493195	58
0	-0.027721078	0.073867	0	0	0	0	2	174	58
1	-0.063603631	0.738515	0	0	0	0	1	47	5
0	-0.1127073	0.044436	0	0	0	0	2	8898	20
0	-0.144555257	-0.18283	0	0	0	1	3	551705	20
0	-0.042250627	0.73945	0	0	0	0	1	551705	35
0	0.0032386254	-0.110241	0	0	0	0	2	4794	35
0	-0.058628767	-0.124246	0	0	0	0	1	13770	35
0	-0.015155035	0.677368	0	0	0	0	2	13770	35
0	-0.05529013	-0.156172	0	0	0	0	1	13770	35
0	-0.216079373	-0.567147	0	0	0	0	1	13770	35
0	-0.177653686	-0.010113	0	0	0	0	1	13770	35
0	-0.105778367	0.149207	0	0	0	0	1	13770	35
0	-0.052715555	-0.307869	0	0	0	0	1	13770	35
0	0.2228774106	0.414384	0	0	0	0	1	2100	19
0	-0.160115948	0.28196	0	0	0	0	3	32	20
0	-0.11076341	-0.089616	0	0	0	0	3	25	16
0	0.2974226756	-0.169705	0	0	0	0	2	13770	16
0	-0.152622015	0.239367	0	0	0	0	2	551705	16
0	-0.005425283	0.139611	0	0	0	0	3	493195	16
0	0.0622442397	0.29311	0	0	0	0	2	551705	16
0	-0.061294098	0.298103	0	0	0	0	3	493195	16
0	0.2052424247	0.034141	0	0	0	0	2	551705	13
0	0.2222803906	-0.101844	0	0	0	0	3	493195	13
0	0.0391713177	0.358082	0	0	0	0	3	493195	13
0	0.7769411167	-0.007414	0	0	0	0	1	493195	13
0	-0.130214451	-0.082053	0	0	0	0	1	493195	13
0	0.115576637	-0.204891	0	0	0	0	1	4794	13
0	-0.120530786	0.13776	0	0	0	0	3	551705	13
0	-0.009669003	-0.305443	0	0	0	0	2	4794	53
0	-0.034336239	-0.29456	0	0	0	0	1	4794	53
0	0.1983570605	-0.303376	0	0	0	0	1	4794	53
0	0.0584294469	-0.465787	0	0	0	0	1	4794	53
0	0.2435402029	0.759664	0	0	0	0	3	45172	53
1	0.0861536804	0.046754	0	0	0	1	2	47	53
1	0.0044862712	0.613734	0	0	0	1	1	47	53
0	0.2292438911	0.304278	0	0	0	0	2	824	53
0	0.4564459179	0.475793	0	0	0	0	2	45172	53
0	-0.158712297	-0.365218	0	0	0	0	2	551705	53
0	-0.107537691	0.207001	0	0	0	0	2	551705	53
0	-0.072352915	-0.432412	0	0	0	0	2	493195	53
0	0.2422351051	-0.158818	0	0	0	0	1	493195	53
0	0.3509115891	0.058779	0	0	0	0	2	551705	53
0	0.0724918059	0.232753	0	0	0	0	3	493195	29
0	-0.004840878	0.034431	0	0	0	0	3	493195	29
1	0.2064746633	0.365407	0	0	0	0	3	299	29
0	-0.077299947	0.263756	0	0	0	0	3	551705	29
0	-0.129451016	-0.211023	0	0	0	0	3	551705	29
0	-0.021546666	-0.347117	0	0	0	0	2	493195	9
0	0.011232898	-0.099414	0	0	0	0	2	493195	9
0	0.0927630014	0.256971	0	0	0	0	1	10171	48
0	0.1497631158	0.040351	0	0	0	0	1	10171	48
0	0.0930859492	0.447974	0	0	0	0	1	10171	48
0	-0.028168104	-0.357867	0	0	0	0	1	10171	48
0	0.2875949653	0.665738	0	0	0	0	1	104	48
0	0.0382856774	0.286328	0	0	0	0	1	104	48
0	0.2623258935	0.448122	0	0	0	0	1	74	48
0	0.3230893659	0.320615	0	0	0	0	1	74	48
0	0.0555505771	0.044187	0	0	0	0	1	74	48
0	0.1620962183	0.343606	0	0	0	0	1	74	48
0	-0.055925294	0.285873	0	0	0	0	1	74	48
0	-0.184918757	0.12567	0	0	0	0	1	74	48
0	0.0535866708	-0.578002	0	0	0	0	1	74	48
0	0.2969612533	0.359326	0	0	0	0	1	74	48
0	0.0165498641	-0.125514	0	0	0	0	1	7131	48
0	0.287701656	0.175343	0	0	0	0	1	1400	48
0	0.1270943223	0.02876	0	0	0	0	1	1400	48
0	0.3003844098	-0.026983	0	0	0	0	1	1400	48
0	0.0115230852	-0.003075	0	0	0	0	1	1400	48
0	-0.008239712	0.386694	0	0	0	0	1	1400	48
0	0.0975365629	0.712661	0	0	0	0	1	1400	48
0	0.0985294966	0.09897	0	0	0	0	1	1400	48
0	0.0421359825	0.269095	0	0	0	0	1	1400	48
0	0.0771611205	-0.125799	0	0	0	0	1	1400	48
0	0.0877989914	0.633773	0	0	0	0	1	1400	48
0	-0.065366262	-0.341725	0	0	0	0	1	1400	48
0	0.0727555203	0.003237	0	0	0	0	1	1400	48
0	0.4003602396	0.393022	0	0	0	0	1	1400	48
0	0.0807063953	0.638012	0	0	0	0	1	1400	48
0	0.2011381997	0.013225	0	0	0	0	1	1400	48
0	0.0571796403	0.646961	0	0	0	0	1	1400	48
0	-0.076799656	-0.135834	0	0	0	0	1	1400	48
0	0.0918914206	0.231013	0	0	0	0	1	1400	48
0	0.112718648	0.023522	0	0	0	0	1	1400	48
0	0.1849680628	0.752779	0	0	0	0	1	1400	48
0	-0.064648942	-0.002763	0	0	0	0	1	1400	48
0	-0.09796329	0.131102	0	0	0	0	2	117	50
0	0.0323373338	-0.206809	0	0	0	0	2	10171	50
0	-0.043046442	0.040103	0	0	0	0	2	10171	50
0	-0.037413256	-0.052903	0	0	0	0	2	10171	50
0	-0.042174449	0.234067	0	0	0	0	2	10171	50
0	0.0359896738	-0.096677	0	0	0	0	2	4105	50
0	-0.147483731	-0.254022	0	0	0	0	2	4105	50
0	-0.097044113	0.271746	0	0	0	0	2	6997	50
0	-0.064108253	-0.478072	0	0	0	0	2	6997	50
0	0.0521072975	0.118318	0	0	0	0	2	6997	50
0	-0.07735281	0.237315	0	0	0	0	2	6997	50
0	-0.045650286	0.114841	0	0	0	0	2	6997	50
0	-0.012239424	0.092723	0	0	0	0	2	6997	50
0	-0.171098628	0.335178	0	0	0	0	2	6997	50
0	-0.142178177	0.426939	0	0	0	0	2	6997	50
0	-0.015772205	-0.0246	0	0	0	0	2	6997	50
0	0.0132638449	-0.09061	0	0	0	0	2	6997	50
0	0.0169322099	0.07645	0	0	0	0	2	6997	50
0	0.0601455316	0.159673	0	0	0	0	2	6997	50
0	0.0029300619	0.209514	0	0	0	0	2	6997	50
0	-0.047465387	0.370721	0	0	0	0	2	6997	50
0	-0.141679632	-0.042274	0	0	0	0	2	6997	50
0	-0.148123012	-0.339262	0	0	0	0	2	6997	50
0	-0.007495829	0.328277	0	0	0	0	2	6997	50
0	0.0760137987	0.082754	0	0	0	0	2	6997	50
0	-0.017949664	0.184432	0	0	0	0	2	6997	50
0	-0.166211299	0.104329	0	0	0	0	2	6997	50
0	0.0821607393	0.245117	0	0	0	0	2	6997	50
0	-0.116511683	-0.077597	0	0	0	0	2	6997	50
0	-0.014424685	0.134665	0	0	0	0	2	6997	50
0	-0.018249563	-0.244025	0	0	0	0	2	6997	50
0	-0.188175981	0.392794	0	0	0	0	2	6997	50
0	0.0461985374	-0.088583	0	0	0	0	2	6997	50
0	-0.127807346	-0.076388	0	0	0	0	2	6997	50
0	-0.088367679	0.312298	0	0	0	0	2	6997	50
0	-0.063928585	-0.095908	0	0	0	0	2	551705	50
0	-0.032541988	-0.069969	0	0	0	0	2	551705	50
0	0.027328801	0.069521	0	0	0	0	3	493195	119
0	0.0868532487	-0.064324	0	0	0	0	3	493195	119
0	0.0453610988	0.56029	0	0	0	0	3	770	119
0	-0.006848337	0.682488	0	0	0	0	3	770	119
0	0.2301495564	0.496671	0	0	0	0	2	770	119
0	-0.026912909	0.664725	0	0	0	0	2	770	119
0	0.0945457996	-0.089997	0	0	0	0	3	770	119
0	0.3165106712	0.440183	0	0	0	0	3	770	119
0	0.2650453312	0.582571	0	0	0	0	2	770	119
0	-0.053176091	0.739502	0	0	0	0	2	770	119
0	0.0932951445	-0.126956	0	0	0	0	3	109	119
0	0.1063135878	0.003579	0	0	0	0	3	109	119
0	0.0961080128	0.32104	0	0	0	0	3	109	119
0	-0.145004713	0.321064	0	0	0	0	3	228	119
0	0.2449520969	-0.118233	0	0	0	0	3	12	119
0	-0.284599126	0.625614	0	0	0	0	3	368	119
0	0.0400020143	-0.025674	0	0	0	0	3	368	119
0	0.2599105711	0.319431	0	0	0	0	3	368	119
0	0.0930805011	-0.3739	0	0	0	0	3	564	119
0	0.384525409	0.250174	0	0	0	0	3	564	119
0	0.2043716338	-0.025439	0	0	0	0	3	564	37
0	0.2093709357	0.049857	1	0	0	0	3	770	37
0	0.1731343308	0.396932	0	0	0	0	3	770	37
0	-0.054595495	-0.033328	1	0	0	0	3	770	37
0	-0.175001727	0.005158	0	0	0	0	3	94	37
0	-0.115332178	-0.468414	0	0	0	0	2	716	158
0	0.0204202092	-0.252281	0	0	0	0	3	716	158
0	-0.106744386	0.380996	0	0	0	0	2	6404	158
0	0.2365076159	-0.253296	0	0	0	0	1	551705	158
0	0.0879732739	-0.090182	0	0	0	0	1	551705	158
0	-0.058824725	0.166992	0	0	0	0	2	326	158
0	-0.145296604	-0.010395	0	0	0	0	2	326	158
0	0.0724716218	0.198144	0	0	0	0	2	326	158
0	0.0033855143	-0.344587	0	0	0	0	2	326	158
0	0.0611176104	0.073426	0	0	0	0	2	326	158
0	0.0103574544	-0.175096	0	0	0	0	2	181	158
0	0.2444989294	-0.210423	0	0	0	0	1	551705	158
0	-0.001552802	-0.101447	0	0	0	0	1	551705	158
0	0.2388401751	-0.298142	0	0	0	0	2	551705	158
0	0.2159996205	0.30823	0	0	0	0	2	551705	158
0	0.3724996939	-0.202068	0	0	0	0	1	551705	158
0	0.2759017724	-0.104761	0	0	0	0	1	551705	158
0	0.0094746453	0.587574	0	0	0	0	3	14713	158
0	0.10330398	0.048709	0	0	0	0	2	493195	158
0	0.2353110174	-0.026632	0	0	0	0	3	493195	158
0	-0.132374991	0.584688	0	0	0	0	1	493195	158
0	0.2074917588	-0.131224	0	0	0	0	3	493195	158
0	0.1075449158	-0.075672	0	0	0	0	3	493195	158
0	0.040392403	0.124908	0	0	0	0	3	493195	158
0	0.0001051205	0.208262	0	0	0	0	2	493195	158
0	0.1165384629	0.195784	0	0	0	0	3	493195	158
0	0.0192019057	0.473791	0	0	0	0	3	493195	158
0	-0.005256176	-0.259208	0	0	0	0	3	493195	158
0	-0.004913736	-0.287315	0	0	0	0	3	493195	158
0	0.2692049138	-0.140431	0	0	0	0	2	493195	158
0	-0.128017318	0.205121	0	0	0	0	3	493195	158
0	0.1752666116	0.2848	0	0	0	0	2	493195	158
0	-0.080985832	0.556397	0	0	0	0	2	493195	158
0	0.0297323117	0.283532	0	0	0	0	2	493195	158
0	-0.030972953	0.500936	0	0	0	0	2	493195	158
0	-0.138137411	-0.160996	0	0	0	0	3	493195	158
0	0.1437374634	0.050482	0	0	0	0	3	493195	158
0	0.2692959654	-0.019442	0	0	0	0	2	551705	158
0	0.0892704335	0.301907	0	0	0	0	2	493195	158
0	0.3602055449	-0.254088	0	0	0	0	2	551705	158
0	0.2374634888	-0.063749	0	0	0	0	2	551705	158
0	0.2563613388	-0.199806	0	0	0	0	3	493195	158
0	-0.102557226	-0.212241	0	0	0	0	2	551705	158
0	0.1819976681	-0.26721	0	0	0	0	2	551705	158
0	0.009774636	-0.296753	0	0	0	0	1	551705	158
0	0.2832689903	-0.241995	0	0	0	0	2	551705	158
0	0.0049462452	-0.009703	0	0	0	0	2	551705	158
0	0.0109491034	-0.228617	0	0	0	0	2	551705	158
0	0.1042195249	-0.181669	0	0	0	0	2	493195	158
0	-0.026924773	-0.240666	0	0	0	0	3	493195	158
0	-0.040218501	-0.241112	0	0	0	0	3	493195	158
0	-0.218209181	-0.015336	0	0	0	0	3	493195	158
0	0.144282513	-0.040191	0	0	0	0	2	493195	158
0	-0.050240952	-0.040777	0	0	0	0	2	551705	158
0	-0.072423189	0.240303	0	0	0	0	2	493195	158
0	-0.066059631	-0.163004	0	0	0	0	2	493195	158
0	0.046437881	-0.126467	0	0	0	0	3	493195	158
0	0.0886943484	-0.035424	0	0	0	0	2	493195	158
0	-0.153346414	-0.08686	0	0	0	0	2	493195	158
0	0.2134997255	-0.15113	0	0	0	0	2	551705	158
0	0.3798386773	-0.171967	0	0	0	0	2	551705	158
0	0.3462641291	-0.123348	0	0	0	0	1	551705	158
0	0.3118946524	-0.201769	0	0	0	0	1	551705	158
0	0.0377033074	-0.326952	0	0	0	0	3	493195	158
0	0.1145079417	-0.321458	0	0	0	0	1	551705	158
0	-0.063468251	-0.10203	0	0	0	0	1	551705	158
0	-0.285922995	-0.195575	0	0	0	0	2	551705	158
0	0.387402412	-0.149757	0	0	0	0	2	551705	158
0	-0.0106428	-0.123596	0	0	0	1	1	551705	158
0	0.1060657997	-0.024705	0	0	0	0	2	551705	158
0	0.0932796645	0.247575	0	0	0	0	2	493195	158
0	0.0213085014	-0.133168	0	0	0	0	3	551705	47
0	-0.130732837	0.211906	0	0	0	0	3	551705	47
0	0.1183208406	0.67717	0	0	0	0	2	14713	47
0	0.0575558406	-0.248441	0	0	0	0	2	14713	47
0	-0.065500644	-0.045037	0	0	0	0	3	4794	47
0	-0.199285202	-0.353448	1	0	0	0	1	13770	47
0	-0.028537354	0.238976	0	0	0	0	2	13770	47
0	-0.042749882	-0.35547	0	0	0	0	1	13770	47
0	0.1675341144	0.028884	0	0	0	0	1	13770	47
0	-0.123092298	0.05611	0	0	0	0	1	13770	47
0	0.3362500047	0.283324	0	0	0	0	1	13770	47
0	-0.0095906	-0.416536	0	0	0	0	2	13770	47
0	0.1009190771	-0.153171	0	0	0	0	1	13770	47
0	-0.032272131	-0.72415	0	0	0	0	2	2870	47
0	0.0327491644	0.120358	0	0	0	0	2	2870	47
0	0.3466984368	0.161188	0	0	0	0	2	2870	47
0	0.0319550503	-0.348543	0	0	0	0	2	2870	47
0	0.0802333871	-0.30518	0	0	0	0	2	2870	47
0	-0.079768973	-0.333273	0	0	0	0	2	2870	47
0	0.2259066064	0.747392	0	0	0	0	3	594	47
0	0.2851619649	0.668128	0	0	0	0	3	45172	47
0	0.0297890552	-0.067552	0	0	0	0	3	551705	11
0	-0.00914151	-0.014499	0	0	0	0	2	493195	80
0	0.0608447332	-0.715329	0	0	0	0	3	551705	80
0	0.0020996289	-0.392868	0	0	0	0	3	551705	80
0	-0.016508751	0.005638	0	0	0	0	2	551705	80
0	0.3927614332	-0.023291	0	0	0	0	2	551705	80
0	0.3272700897	-0.519627	0	0	0	0	1	95	80
0	0.2451146914	-0.395235	0	0	0	0	1	95	80
0	0.2061455856	-0.307478	0	0	0	0	1	95	80
1	-0.234077428	0.081657	0	0	0	1	1	43	80
1	0.1170963702	0.267531	0	0	0	1	1	43	80
1	0.0528401945	-0.628827	0	0	0	0	2	43	80
1	0.4892925744	0.541774	0	0	0	1	1	43	80
1	-0.059914723	-0.327759	0	0	0	0	2	43	80
1	-0.001441891	-0.099488	0	0	0	0	1	43	80
1	0.0494593328	-0.161931	0	0	0	0	2	43	80
1	0.051666286	0.222929	0	0	0	0	1	43	80
1	-0.046785404	0.004827	0	0	0	0	2	43	80
1	-0.156541613	-0.119199	0	0	0	0	1	43	80
1	-0.097659943	-0.203812	0	0	0	0	1	43	80
1	-0.035577599	-0.113618	0	0	0	0	1	43	80
1	0.0730107976	-0.347155	0	0	0	0	1	43	80
1	0.0305744722	0.359998	0	0	0	0	1	43	80
1	0.0429074594	0.037499	0	0	0	0	1	43	80
1	0.030291663	0.152911	0	0	0	0	2	43	80
1	0.1623090584	-0.132345	0	0	0	0	1	43	80
1	-0.004139764	-0.184837	0	0	0	1	1	43	80
1	0.0824290081	-0.063582	0	0	0	1	1	43	80
1	0.0103994268	0.45823	0	0	0	0	2	43	80
1	0.0707836924	0.343738	0	0	0	1	1	43	80
1	0.0206768544	-0.507934	0	0	0	0	3	71	80
1	0.0367978271	-0.239495	0	0	0	0	1	71	80
1	0.1667201718	0.111985	0	0	0	0	1	71	80
1	-0.037522378	0.320814	0	0	0	1	2	71	80
1	0.0077799215	-0.222465	0	0	0	1	2	71	80
1	0.0250820192	0.247148	0	0	0	1	2	71	80
1	0.1309445203	0.079274	0	0	0	0	1	71	80
1	-0.024486352	0.230902	0	0	0	0	1	71	80
1	0.1127595152	0.187087	0	0	0	0	1	71	80
1	0.2397976953	0.192204	0	0	0	0	1	71	80
1	-0.012720811	-0.120489	0	0	0	0	2	71	80
1	0.0145553006	0.437151	0	0	0	1	2	71	80
1	0.9142477527	0.140879	0	0	0	0	1	71	80
0	0.0377222359	0.093531	0	0	0	1	2	71	80
1	0.0293976533	-0.001808	0	0	0	0	2	71	80
1	0.8277890675	-0.147915	0	0	0	1	1	71	80
0	0.0390942457	-0.061975	0	0	0	1	1	71	80
1	0.1432405191	0.282888	0	0	0	0	2	71	80
1	0.0434537064	0.642177	0	0	0	0	2	71	80
0	-0.010671021	0.306253	0	0	0	0	1	71	80
0	-0.202438363	0.046714	0	0	0	1	1	71	80
1	0.2804053494	0.080781	0	0	0	0	1	71	80
0	0.4588862706	-0.088845	0	0	0	1	1	71	80
1	0.0474092326	-0.408075	0	0	0	0	2	71	80
0	0.0425410156	0.164315	0	0	0	0	1	95	80
0	0.2366287154	-0.499176	0	0	0	0	1	95	80
0	0.0048279471	0.40134	0	0	0	0	1	95	80
0	-0.060719838	-0.240932	0	0	0	0	1	113	80
0	-0.167437551	-0.465192	0	0	0	0	2	13770	80
0	-0.013166999	0.509696	0	0	0	0	2	25	61
0	-0.187774731	-0.545835	0	0	0	0	2	45172	61
0	0.0293438877	0.059235	0	0	0	0	1	493195	61
0	0.0956695105	0.085049	0	0	0	0	1	493195	61
0	0.3555171575	0.185821	0	0	0	0	1	551705	61
0	-0.282162186	0.427897	0	0	0	0	1	551705	61
0	-0.279446245	0.614131	0	0	0	0	1	551705	61
0	-0.038719903	-0.081472	0	0	0	0	1	551705	61
0	-0.066999832	0.510031	0	0	0	0	1	551705	61
0	0.1286258413	-0.226014	0	0	0	0	1	551705	61
0	-0.07804857	0.176811	0	0	0	1	1	551705	61
0	0.383013266	0.285118	0	0	0	0	1	551705	61
0	0.0558874465	-0.433449	0	0	0	0	3	551705	70
0	0.1746908619	-0.214222	0	0	0	0	3	551705	70
0	-0.109513326	0.510266	0	0	0	0	3	493195	70
0	-0.072962757	0.036384	0	0	0	0	2	551705	70
0	-0.071015037	-0.199337	0	0	0	0	3	493195	70
0	-0.034757256	0.223558	0	0	0	1	2	493195	70
0	-0.035638045	-0.099466	0	0	0	0	2	493195	70
0	0.0374596229	0.382108	0	0	0	1	2	493195	70
0	0.0007814644	-0.430887	0	0	0	1	2	493195	70
0	-0.009235712	-0.401042	0	0	0	1	2	493195	70
0	-0.085626362	-0.341066	0	0	0	1	2	493195	70
0	-0.004707937	-0.330074	0	0	0	0	3	493195	70
0	0.0411858753	0.175163	0	0	0	0	3	13770	70
0	-0.016539148	-0.202305	0	0	0	0	3	623	70
0	0.0815618381	0.272552	0	0	0	0	2	824	70
0	-0.062762468	0.633821	0	0	0	0	2	1118	70
0	0.0504958667	0.223753	0	0	0	0	3	1118	70
0	-0.051241364	-0.005869	0	0	0	0	2	14713	70
0	-0.043977117	0.137756	0	0	0	0	2	14713	70
0	-0.067724937	-0.480916	0	0	0	0	2	14713	70
0	0.0418709189	0.5817	0	0	0	0	3	14713	70
0	0.0528686425	-0.196571	0	0	0	0	2	14713	70
0	0.0459965223	-0.26833	0	0	0	0	2	14713	70
0	4.6942424E-6	0.582307	0	0	0	0	2	14713	70
0	-0.027383401	-0.341068	0	0	0	0	2	14713	70
0	-0.015106597	-0.216034	0	0	0	0	2	14713	70
0	-0.126647623	-0.39272	0	0	0	0	3	168	70
0	0.0219937634	0.464798	0	0	0	1	3	45	70
0	0.0234278373	-0.218902	0	0	0	0	3	38	70
0	-0.05578359	-0.1134	0	0	0	0	3	957	70
0	0.0110520108	0.19291	0	0	0	0	2	428	28
0	0.0174707545	0.397325	0	0	0	0	3	15	28
0	0.0415169877	-0.033727	0	0	0	0	3	33	28
0	0.0623468393	-0.183301	0	0	0	0	3	14713	28
0	0.251407885	0.394317	0	0	0	0	3	770	58
0	0.2656088841	0.173616	0	0	0	0	1	409	58
0	-0.052110486	0.151119	0	0	0	0	2	13770	58
0	0.1074827669	-0.146778	0	0	0	0	3	13770	58
0	-0.011251856	-0.457915	0	0	0	0	2	13770	58
0	0.0641221983	0.129738	0	0	0	0	1	13770	58
0	-0.105311919	-0.152563	0	0	0	0	2	42	58
0	0.0095077438	-0.466041	0	0	0	0	3	2870	58
0	-0.01449103	-0.159288	0	0	0	0	2	2870	58
0	0.088136699	0.177562	0	0	0	0	3	2870	58
0	0.1511885666	-0.257307	0	0	0	0	3	2870	58
0	-0.299258469	0.190667	0	0	0	0	2	2870	58
0	-0.085272357	-0.139157	0	0	0	0	2	2870	58
0	-0.164852788	0.124851	0	0	0	0	3	3057	58
0	-0.201952744	0.020956	0	0	0	0	2	493195	50
0	-0.19054256	-0.154561	0	0	0	0	3	45172	50
0	-0.167824665	0.447844	0	0	0	0	2	7131	50
0	-0.065421533	0.032624	0	0	0	0	3	45172	50
0	-0.267942682	0.044822	0	0	0	0	3	45172	50
0	0.0888538766	0.549222	0	0	0	0	1	323	40
0	0.2962828248	0.077484	0	0	0	0	3	128	40
0	-0.067073442	0.032704	0	0	0	0	1	39	40
0	-0.203491988	0.051691	0	0	0	0	1	39	40
0	-0.027018515	-0.135668	0	0	0	0	1	71	121
0	0.0422237446	-0.447337	0	0	0	0	1	71	121
0	-0.010780959	0.434724	0	0	0	0	2	71	121
0	-0.233084392	0.343328	0	0	0	0	1	71	121
0	-0.008924605	-0.28222	0	0	0	0	1	71	121
0	0.0283585914	-0.543775	0	0	0	0	1	71	121
0	0.0417506749	-0.650334	0	0	0	0	1	71	121
0	0.1253456576	0.345762	0	0	0	0	1	43	121
0	-0.086924279	0.109155	0	0	0	0	2	90	121
0	-0.142154902	-0.53874	0	0	0	0	2	250	121
0	0.0085216783	-0.185353	0	0	0	0	2	4794	121
0	0.0388232612	0.379326	0	0	0	0	1	6995	121
0	-0.144781846	0.405499	0	0	0	0	2	6995	121
0	-0.244849434	0.401544	0	0	0	0	1	6995	121
0	-0.259804543	0.449404	0	0	0	0	1	6995	121
1	0.3590286727	0.791855	0	0	0	0	2	4536	121
1	0.5617464878	0.755698	0	0	0	0	2	4536	121
1	0.544589534	0.837378	0	0	0	0	2	4536	121
1	0.3719864491	0.916297	0	0	0	0	1	4536	121
1	0.0335859048	0.963883	0	0	0	0	1	4536	121
1	0.3609924371	0.924672	0	0	0	0	1	4536	121
1	0.5236071177	0.908117	0	0	0	0	1	4536	121
1	0.478517042	0.934087	0	0	0	0	1	4536	121
1	0.4320205413	0.920495	0	0	0	0	1	4536	121
1	0.4106275417	0.795561	0	0	0	0	2	4536	121
1	0.2737195233	0.927683	0	0	0	0	1	4536	121
1	0.2760325623	0.829656	0	0	0	0	2	4536	121
1	0.3976356152	0.940337	0	0	0	0	1	4536	121
1	0.4842921974	0.939457	0	0	0	0	1	4536	121
1	0.3872792243	0.910423	0	0	0	0	1	4536	121
0	0.0056454095	0.58694	0	0	0	0	1	6995	121
0	-0.131508641	0.378416	0	0	0	0	1	6995	121
0	-0.064989295	0.156584	0	0	0	0	1	113	121
0	0.3184036377	0.080411	0	0	0	0	1	493195	121
0	0.2484807417	-0.347328	0	0	0	0	1	551705	12
0	0.3362001273	0.04057	0	0	0	0	1	551705	12
0	-0.132415308	-0.378673	0	0	0	0	1	551705	12
0	-0.003413872	-0.231498	0	0	0	0	1	14713	12
0	-0.062818776	0.258778	0	0	0	0	2	14713	117
0	-0.132202693	0.623825	0	0	0	0	2	172	117
0	0.2211214543	-0.620813	0	0	0	0	1	4794	117
0	-0.046033968	0.323158	0	0	0	0	2	4794	117
0	0.2026786723	-0.140191	0	0	0	0	2	4794	117
0	-0.082029432	0.094904	0	0	0	0	1	4794	117
0	0.0053806933	0.41756	0	0	0	0	2	285	117
0	0.041350135	0.436111	0	0	0	0	2	409	117
0	0.1961068088	-0.022834	0	0	0	0	2	409	117
0	0.2038142341	0.149674	0	0	0	0	2	409	117
0	-0.029440588	0.070486	0	0	0	0	1	87	117
0	0.1278394299	0.201115	0	0	0	0	2	87	117
0	-0.281344597	0.611287	0	0	0	0	1	87	117
0	0.0385217224	0.033626	0	0	0	0	3	27	117
0	-0.042317393	-0.705845	0	0	0	0	3	27	117
0	-0.033905743	0.238127	0	0	0	0	3	27	117
0	0.0001032919	0.536759	0	0	0	0	3	27	117
0	0.3268490968	-0.000193	0	0	0	0	3	27	117
0	0.0099899311	0.771267	0	0	0	0	2	13770	117
0	0.352207734	-0.131133	0	0	0	0	2	13770	117
0	-0.033030139	0.705746	0	0	0	0	1	6404	117
0	0.0522947132	0.755324	0	0	0	0	1	6404	117
0	0.0184983602	0.164544	0	0	0	0	2	6404	117
0	-0.207210681	0.64536	0	0	0	0	1	6404	117
0	-0.127573778	0.595047	0	0	0	0	1	6404	117
0	0.1733072639	0.392343	0	0	0	0	1	2870	117
0	-0.016528252	0.024964	0	0	0	0	1	2870	117
0	0.1175105296	0.325642	0	0	0	0	1	2870	117
0	0.0846090941	-0.454189	0	0	0	0	1	2870	117
0	0.4098330865	-0.17471	0	0	0	0	1	2870	117
0	0.1893102063	0.006022	0	0	0	0	1	2870	117
0	-0.166175333	-0.086038	0	0	0	0	2	2870	117
0	0.0014753058	0.488613	0	0	0	0	1	2870	117
0	-0.4593586	0.442852	0	0	0	0	1	2870	117
0	0.0961387809	0.108276	0	0	0	0	1	2870	117
0	0.0253795676	0.076133	0	0	0	0	2	551705	117
0	0.3271653249	-0.417267	0	0	0	0	1	551705	117
0	0.1953793914	0.095976	0	0	0	0	1	551705	117
0	-0.340763061	0.270245	0	0	0	0	2	551705	117
0	0.3548924335	0.402665	0	0	0	0	1	551705	117
0	-0.065199077	0.065422	0	0	0	0	1	551705	117
0	0.1446996629	0.412609	0	0	0	0	1	551705	117
0	-0.016638003	0.025982	0	0	0	0	2	551705	117
0	0.0845374095	0.091073	0	0	0	0	2	551705	117
0	0.1063956754	0.609761	0	0	0	0	1	551705	117
0	-0.774325454	0.311923	0	0	0	0	1	551705	117
0	0.0681068906	-0.093266	0	0	0	0	1	493195	20
0	-0.159094606	-0.115282	0	0	0	1	1	551705	20
0	0.0465157228	0.285151	0	0	0	0	1	551705	20
0	0.022082569	0.546373	0	0	0	0	1	551705	20
0	-0.065539589	0.091237	0	0	0	0	1	551705	20
0	-0.00700346	-0.313569	0	0	0	0	1	493195	20
0	0.0812470228	-0.141758	0	0	0	0	1	493195	20
0	0.0905896108	-0.106444	0	0	0	0	1	493195	20
0	-0.1573284	-0.035694	0	0	0	0	1	493195	20
0	-0.031983888	-0.177445	0	0	0	0	1	493195	20
0	0.2579665052	0.361322	0	0	0	0	2	13770	8
0	0.056045529	-0.501175	0	0	0	0	2	13770	8
0	0.1679799753	-0.466802	0	0	0	0	2	13770	8
0	-0.006199539	0.117909	0	0	0	0	2	13770	8
0	0.1520312348	0.048583	0	0	0	0	2	13770	8
0	0.0447187292	-0.090817	0	0	0	0	2	13770	8
0	0.2104415232	-0.122992	0	0	0	0	2	13770	8
0	0.0801390302	0.27118	0	0	0	0	2	551705	8
0	-0.102587656	-0.529967	0	0	0	0	3	493195	31
0	0.0104181685	0.439393	0	0	0	0	3	493195	31
0	0.007713049	0.240195	0	0	0	0	3	493195	31
0	0.0573402863	-0.018423	0	0	0	0	3	493195	31
0	-0.058415078	-0.207605	0	0	0	0	3	493195	31
0	0.0207074154	0.82093	0	0	0	0	2	493195	31
0	0.1121606247	-0.308644	0	0	0	0	2	493195	31
0	-0.053366506	-0.106904	0	0	0	0	3	493195	31
0	-0.554977725	-0.325011	0	0	0	0	2	493195	31
0	0.0108109107	-0.086867	0	0	0	0	2	493195	31
0	-0.038272263	0.101504	0	0	0	0	3	551705	31
0	0.1458025147	0.549092	0	0	0	0	3	551705	31
0	-0.018029622	0.556573	0	0	0	0	3	551705	31
0	-0.19178166	0.157705	0	0	0	0	3	551705	31
0	0.0511719303	-0.084741	0	0	0	0	2	13770	43
0	0.0693692836	0.105751	0	0	0	0	1	13770	43
0	0.0721604614	0.151881	0	0	0	0	3	13770	43
0	0.10269451	-0.706323	0	0	0	0	2	151	43
0	-0.016147463	-0.084846	0	0	0	0	2	4794	43
0	-0.297550566	-0.449342	0	0	0	0	2	14713	43
0	-0.119640779	-0.119268	0	0	0	0	3	14713	43
0	0.2305210786	0.388114	0	0	0	0	2	2870	43
0	-0.219451898	0.107439	0	0	0	0	2	2870	43
0	-0.016963725	0.372166	0	0	0	0	3	551705	43
[truncated: 172,514 more rows]
